# Supplementary material for: Occupancy‐derived thermal affinities reflect known physiological thermal limits of marine species
Source: Ecol Evol. 2020 Jun 15;10(14):7050–61. doi: 10.1002/ece3.6407 (PMC7391554; doi:10.1002/ece3.6407)
Supplement: Supplementary file 2 [file ECE3-10-7050-s002.csv]

Species	Family	n_studies	mean_CT_max	min_CT_max	max_CT_max	wt_mean_CT_max	CT_max	aphiaID	valid_AphiaID	DemersPelag	DepthRangeShallow	DepthRangeDeep	class	order	records	n_obis_rec	iap_t_NA	iap_sst_NA	iap_sbt_NA	bo_sst_NA	bo_sbt_NA	iap_t_mean	iap_sst_mean	iap_sbt_mean	bo_sst_mean	bo_sbt_mean	iap_t_min	iap_sst_min	iap_sbt_min	bo_sst_min	bo_sbt_min	iap_t_max	iap_sst_max	iap_sbt_max	bo_sst_max	bo_sbt_max	iap_t_median	iap_sst_median	iap_sbt_median	bo_sst_median	bo_sbt_median	iap_t_sd	iap_sst_sd	iap_sbt_sd	bo_sst_sd	bo_sbt_sd	iap_t_mad	iap_sst_mad	iap_sbt_mad
Abudefduf saxatilis	Pomacentridae	5	39.28	34.3	41.6	40.23273542600897	40.23273542600897	159288	159288	reef-associated	0	20	Actinopterygii	Perciformes	17976	17855	469	421	421	30	30	28.66781671705721	28.77297084528713	18.224528739700435	26.791158559459458	26.185796670428832	5.155983924865723	16.843603134155273	1.6274340152740479	11.755000114440918	0.4333820044994354	31.59161376953125	31.59161376953125	31.527761459350586	31.066999435424805	29.33329963684082	29.11959457397461	29.247114181518555	18.637407302856445	26.808000564575195	26.731000900268555	1.4385494024395225	1.4126041478811933	7.831772234869817	0.5712598649306034	2.4418552618238625	1.1703165161132811	1.05264464263916	8.545064390945434
Abudefduf sordidus	Pomacentridae	1	40.6	40.6	40.6	40.6	40.6	212888	212888	reef-associated	0	3	Actinopterygii	Perciformes	724	724	434	433	433	58	58	26.179343282765355	26.204489140985757	5.831350152844825	26.22854200139776	19.668481775411255	16.690776824951172	16.690776824951172	1.9431841373443604	17.7189998626709	0.7292029857635498	30.0947322845459	30.0947322845459	29.24214744567871	30.42799949645996	29.74329948425293	26.4788818359375	26.4788818359375	2.547731399536133	26.79199981689453	23.765100479125977	2.4914016308262803	2.4939831351909563	7.222896698532935	2.432906666204845	8.851457830754066	2.034507159233093	2.061025182723999	0.6617049259185791
Abudefduf troschelii	Pomacentridae	1	38.67	38.67	38.67	38.67	38.67	273702	273702	reef-associated	1	12	Actinopterygii	Perciformes	699	699	626	626	626	75	75	27.301687919930234	27.272715085173306	11.959325277642028	26.076370294277485	18.237497248328648	18.4830265045166	18.808910369873047	2.048452377319336	19.503999710083008	1.4064699411392212	29.844045639038086	29.929845809936523	28.688446044921875	30.141000747680664	28.721399307250977	27.97620964050293	28.00843048095703	13.708834648132324	25.663000106811523	18.170499801635742	2.2009976566017753	2.203400841800548	6.875153383096937	2.3195840048871155	7.3181958053337475	1.168461456298828	1.6105453983306883	4.079156348991394
Acanthemblemaria hancocki	Chaenopsidae	2	36.150000000000006	35.7	36.6	36.42	36.42	279452	279452	reef-associated	1	5	Actinopterygii	Perciformes	119	119	87	86	86	9	9	27.695150911808014	27.885994882294625	9.073232094446817	28.37570897882635	22.986842758005317	22.589025497436523	22.589025497436523	2.0819809436798096	24.14699935913086	1.8935999870300293	29.560611724853516	29.929845809936523	27.675954818725586	30.416000366210938	28.71739959716797	27.93943691253662	28.302093505859375	11.692626953125	28.699999809265137	23.37700080871582	1.4106575220229143	1.3756108947120589	6.364727198932893	1.2035229191646064	5.003504983756392	1.4554796476364136	1.2110090629577637	3.9724013328552243
Acanthoclinus littoreus	Plesiopidae	5	32.856	32.34	33.4	NA	32.856	279471	279471	demersal	NA	NA	Actinopterygii	Perciformes	51	41	31	31	31	6	6	13.891496086120606	13.891496086120606	13.934103965759277	13.508371571132114	8.61154580286571	10.880845069885254	10.880845069885254	10.951476097106934	7.889999866485596	0.7076629996299744	16.661218643188477	16.661218643188477	16.81909942626953	22.09600067138672	18.042999267578125	12.850971221923828	12.850971221923828	13.051014423370361	12.107999801635742	7.162469863891602	2.472133041253683	2.472133041253683	2.5814692479382346	3.829645543593934	6.098813789144705	2.258305562496185	2.258305562496185	2.8739316226959226
Acanthopagrus latus	Sparidae	6	37.233333333333334	35.9	38.6	NA	37.233333333333334	218587	218587	demersal	NA	NA	Actinopterygii	Perciformes	81	81	61	61	61	14	14	25.465599250793456	25.482921504974364	14.861384689807892	25.86562686180001	23.405691054329942	17.985010147094727	17.985010147094727	2.3594820499420166	19.055999755859375	1.7496600151062012	28.930927276611328	28.930927276611328	27.058277130126953	28.642000198364258	28.078100204467773	26.063239097595215	26.063239097595215	21.208820343017578	25.5049991607666	24.567800521850586	3.0783391314556945	3.0643792623376283	10.520956591665385	1.6679731169314282	5.383980094815982	2.4038096958160398	2.4038096958160398	8.344473323249817
Achirus mazatlanus	Achiridae	3	42.43333333333333	42.2	42.8	42.30651955867604	42.30651955867604	279494	279494	demersal	10	60	Actinopterygii	Pleuronectiformes	343	343	280	280	280	92	92	24.973934748816113	26.575146357218426	8.407520343386938	26.40505968527015	21.515142569503936	11.239640235900879	17.030223846435547	2.141700506210327	18.066999435424805	1.1053099632263184	29.258771896362305	29.345746994018555	26.905288696289062	31.052000045776367	29.14590072631836	26.52716636657715	27.263641357421875	10.605818748474121	26.33799934387207	23.37700080871582	4.145600312820738	2.469323407379766	5.3065318615959	2.7644157384765036	7.259329091399041	2.169158768463135	1.1998787040710448	6.612424334907532
Albula vulpes	Albulidae	2	37.15	36.4	37.9	37.15	37.15	212256	212256	reef-associated	0	84	Actinopterygii	Albuliformes	974	954	871	863	863	35	35	25.95336599235075	27.333215336223226	11.024871714822538	27.214720409505386	22.98307118413238	16.906837463378906	22.07423210144043	1.967821717262268	11.437999725341797	1.1798800230026245	29.844045639038086	30.619617462158203	28.06287956237793	30.077999114990234	29.328399658203125	27.19784164428711	27.538066864013672	6.315213680267334	27.604000091552734	25.441099166870117	3.0634589645190142	1.872684726672571	8.706965602536165	1.5567808174994653	6.628422429730729	2.0478361598968506	1.5434182491302488	4.1422273222446435
Ambassis kopsii	Ambassidae	3	37.233333333333334	34.5	39	NA	37.233333333333334	277735	277735	demersal	NA	NA	Actinopterygii	Perciformes	24	25	18	18	18	8	8	29.14145306178502	29.14145306178502	21.870189802987234	29.114176806281595	19.002936601638794	28.69161605834961	28.69161605834961	2.452847480773926	26.479000091552734	2.1450600624084473	29.40236473083496	29.40236473083496	28.149627685546875	31.134000778198242	29.25670051574707	29.2935791015625	29.2935791015625	27.094135284423828	29.3700008392334	27.52869987487793	0.3206958933471039	0.3206958933471039	9.650428071387921	1.1525042939131493	11.24924257066234	0.1612855739593506	0.1612855739593506	1.5648730339050292
Amblygobius phalaena	Gobiidae	1	41.6	41.6	41.6	41.6	41.6	278655	278655	reef-associated	NA	52	Actinopterygii	Perciformes	760	783	327	326	326	20	20	26.745001035824156	26.754702328070508	12.975707589927858	27.115010292783165	21.078319712672602	19.367637634277344	19.367637634277344	2.088500738143921	20.246999740600586	0.876230001449585	31.59161376953125	31.59161376953125	31.274761199951172	30.944000244140625	29.606000900268555	27.013059616088867	27.018545150756836	5.292841911315918	27.091999053955078	24.870500564575195	2.53612772907238	2.5367947984961488	11.256263485710932	2.0516858515956575	9.002674200600454	2.7032661197662353	2.6951332660675047	4.727748957109451
Apogon dovii	Apogonidae	3	36.9	36.43	37.23	36.931213307240704	36.931213307240704	273009	273009	reef-associated	NA	NA	Actinopterygii	Perciformes	303	297	217	216	216	26	26	26.56823819875717	26.85752308221511	8.690856394944367	27.522147604460205	20.782117316203802	15.228594779968262	17.907411575317383	2.0819809436798096	19.503999710083008	1.4405299425125122	29.844045639038086	29.929845809936523	27.876781463623047	30.416000366210938	28.721399307250977	27.448267936706543	27.45595932006836	5.085684299468994	28.270000457763672	22.871299743652344	2.675597319716909	2.373768578112322	6.330546994508476	2.2291649383376004	6.815000298575389	1.4579214832305907	1.5070070446014403	4.227099843549728
Apogon maculatus	Apogonidae	1	37.61	37.61	37.61	37.61	37.61	159589	159589	reef-associated	0	128	Actinopterygii	Perciformes	581	557	140	124	124	3	3	28.18938720940972	28.351094107154335	12.930481542891222	27.277005560561637	21.859819605892746	12.133882522583008	12.133882522583008	1.6274340152740479	9.611000061035156	1.2573299407958984	30.225719451904297	30.725648880004883	30.11007308959961	29.67799949645996	28.325199127197266	28.485530853271484	28.705102920532227	8.016539573669434	27.81100082397461	25.704700469970703	1.6314694581444702	1.5953943081935626	9.826826817834752	2.048846182611412	6.853639573739869	1.1606085582733154	1.1185869289398194	6.565730415058136
Apogon pacificus	Apogonidae	2	37.585	34.65	40.52	37.0101030927835	37.0101030927835	273065	273065	reef-associated	0	30	Actinopterygii	Perciformes	152	151	113	111	111	17	17	24.888619598589447	25.79009552001953	9.661903470754623	26.78891046723323	17.726259298289	14.949152946472168	16.16943359375	2.1547420024871826	17.634000778198242	1.4553600549697876	29.560611724853516	29.929845809936523	27.675954818725586	30.141000747680664	28.71739959716797	26.89287567138672	27.73780059814453	11.80854082107544	27.845499992370605	18.072800636291504	4.2263650118957905	4.0061141192028815	6.07865064507403	2.7193250725315288	7.483955399126729	1.8361387699127196	1.164229601097107	8.329979961490631
Bathygobius ramosus	Gobiidae	2	37.915000000000006	35.13	40.7	38.31285714285715	38.31285714285715	277636	277636	reef-associated	NA	NA	Actinopterygii	Perciformes	289	283	245	245	245	37	37	27.304010993555973	27.304010993555973	9.361925169041282	27.443182929744566	21.21397285296665	23.917320251464844	23.917320251464844	2.048452377319336	21.954999923706055	1.519219994544983	29.844045639038086	29.844045639038086	25.348329544067383	30.038000106811523	28.98819923400879	27.651248931884766	27.651248931884766	11.22007942199707	28.041000366210938	23.923500061035156	1.6601687957019347	1.6601687957019347	6.421593589639003	1.9633504755074895	7.806409148706489	1.6294650289535522	1.6294650289535522	9.131837342834473
Bathygobius soporator	Gobiidae	2	40.885000000000005	40.85	40.92	40.863125000000004	40.863125000000004	277638	277638	demersal	0	16	Actinopterygii	Perciformes	351	339	200	200	200	33	33	26.511055418055694	26.511055418055694	16.117481142496892	27.099297442467385	22.22686082397411	19.888566970825195	19.888566970825195	2.171592950820923	19.084999084472656	1.2573299407958984	30.58014488220215	30.58014488220215	29.288982391357422	30.95599937438965	28.417999267578125	27.405202865600586	27.405202865600586	17.54126739501953	27.81399917602539	25.647700309753418	2.366763490179988	2.366763490179988	9.867018574909569	1.9667447528208912	8.030301579758934	1.944082890701294	1.944082890701294	13.656407409667969
Bothus pantherinus	Bothidae	1	38.5	38.5	38.5	38.5	38.5	219795	219795	reef-associated	3	150	Actinopterygii	Pleuronectiformes	644	609	365	361	361	47	47	25.743752936847873	26.249087487497636	7.142383890767252	26.98601955875383	19.87048767692678	9.27969741821289	18.398639678955078	2.017737627029419	19.916000366210938	0.6454949975013733	30.108463287353516	30.108463287353516	27.899126052856445	30.944000244140625	29.606000900268555	26.700054168701172	26.763769149780273	2.4037883281707764	27.604999542236328	24.004600524902344	3.353792147470252	2.623059164480083	8.354219894594642	2.229734318821559	9.14463066364434	3.2037830320358274	2.8187676298141477	0.3332483462333679
Bovichtus variegatus	Bovichtidae	2	27.625	26.8	28.45	27.73923076923077	27.73923076923077	279377	279377	benthopelagic	NA	NA	Actinopterygii	Perciformes	15	66	18	18	18	24	24	13.992076496283213	13.992076496283213	12.94631776213646	14.648214374269758	13.576680081231254	7.060083389282227	7.060083389282227	2.3395681381225586	7.255000114440918	0.6269530057907104	17.710102081298828	17.710102081298828	17.675277709960938	18.226999282836914	19.01849937438965	13.987985134124756	13.987985134124756	13.946025371551514	15.09850025177002	14.98615026473999	2.333321806997983	2.333321806997983	4.000156172908074	2.845307296464906	4.802817968268759	2.227245328903198	2.227245328903198	2.192239558410644
Chaenocephalus aceratus	Channichthyidae	2	13.9	13.9	13.9	13.899999999999999	13.899999999999999	234725	234725	demersal	5	770	Actinopterygii	Perciformes	149	156	86	82	82	1	1	0.8425553461536766	0.8349692266736481	0.8095199683857327	0.21289031774766984	0.19549134738983648	-1.2389459609985352	-1.9423898458480835	-0.7979944944381714	-1.281000018119812	-1.3008500337600708	13.295575141906738	22.356903076171875	2.8231804370880127	19.275999069213867	1.6922999620437622	0.11904284358024597	-0.01688273437321186	0.8693976402282715	-0.25099998712539673	0.6664559841156006	2.0082504683983258	2.93276787439681	0.790564447069679	1.7596303842173926	0.9808161291114131	1.3162706728756428	1.3372293935179709	0.6271241481095552
Chanos chanos	Chanidae	2	42.64	41.82	43.46	42.63999999999999	42.63999999999999	217625	217625	benthopelagic	1	30	Actinopterygii	Gonorhynchiformes	740	755	307	307	307	123	123	26.09964145720005	26.121689985905373	5.538580475641148	26.773523861848854	13.105878292948384	13.159158706665039	13.159158706665039	2.0353729724884033	17.018999099731445	0.7292029857635498	29.97291374206543	29.88249397277832	28.604169845581055	30.944000244140625	29.841899871826172	26.941991806030273	26.974112510681152	2.2039120197296143	27.274999618530273	7.252920150756836	3.153559904717829	3.1705078692579427	7.317904697675152	2.4038265895408557	10.946304913319567	1.9932334922790527	1.9456113355636595	0.08167211894989013
Chelmon rostratus	Chaetodontidae	2	37.8	37.2	38.4	NA	37.8	218758	218758	reef-associated	1	25	Actinopterygii	Perciformes	2359	1537	739	696	696	14	14	26.411886752996228	26.485896817002086	25.403702911667253	26.218663223777565	25.418956417592824	21.614656448364258	21.614656448364258	2.289340019226074	22.590999603271484	0.8072860240936279	31.59161376953125	31.59161376953125	31.527761459350586	30.854999542236328	29.84869956970215	26.81472110748291	26.865684509277344	26.019168853759766	25.98900032043457	25.456899642944336	1.9964013063474952	2.0324414962128436	3.5844517087667476	1.2230654340205662	2.8361948332638454	2.096679941368103	2.181194034576416	3.0858778621673584
Chelon subviridis	Mugilidae	9	39.78888888888889	36	44.5	NA	39.78888888888889	303798	1043426	demersal	NA	NA	Actinopterygii	Perciformes	384	454	330	329	329	141	141	26.600699317070745	26.606771743774413	21.60438600921631	26.917380159274458	25.710231696454862	17.139638900756836	17.139638900756836	2.2624547481536865	21.268999099731445	1.7069799900054932	31.216339111328125	31.216339111328125	29.770174026489258	31.381000518798828	29.70599937438965	26.93535804748535	27.100494384765625	25.096261978149414	26.886999130249023	26.262699127197266	2.7142725046685054	2.705336167682305	8.64358777203331	2.1219607558688853	3.7391110236928604	3.2132223455429076	3.066945506286621	3.637495168304443
Chionodraco rastrospinosus	Channichthyidae	2	13.3	13.3	13.3	13.3	13.3	234678	234678	benthopelagic	0	1000	Actinopterygii	Perciformes	43	43	23	10	10	0	0	0.36342923939228056	0.14574259971127365	-0.056860271163962105	-0.6804651247207508	-0.4005820952182592	-1.7421679496765137	-1.6240873336791992	-1.7765506505966187	-1.4450000524520874	-1.4560999870300293	2.2088124752044678	2.2088124752044678	1.1917293071746826	-0.16200000047683716	0.9966909885406494	0.5656595230102539	0.5656595230102539	0.15046969056129456	-0.628000020980835	-0.6174960136413574	0.9040267806669735	0.9700683586316017	0.7742438070043259	0.3800733856775636	0.8012919650244541	0.18741326783895493	0.7222759162187576	0.7397147775113582
Chromis atrilobata	Pomacentridae	1	39.47	39.47	39.47	39.47	39.47	273712	273712	reef-associated	6	80	Actinopterygii	Perciformes	440	433	329	328	328	35	35	27.19339500940763	27.215872737339566	7.585667530695598	26.54438202824425	17.00091166741884	16.30185317993164	16.542133331298828	2.1547420024871826	16.88599967956543	1.4553600549697876	29.560611724853516	29.929845809936523	27.675954818725586	30.416000366210938	28.746999740600586	27.798959732055664	27.798959732055664	5.035684585571289	27.54800033569336	15.103899955749512	1.9791431928592886	1.9285007305918895	5.067037210625412	2.3382415292925196	7.078962339535733	0.8154288688659668	0.8154288688659668	0.13343422622680665
Chromis punctipinnis	Pomacentridae	1	27.7	27.7	27.7	NaN	27.7	273751	273751	reef-associated	2	46	Actinopterygii	Perciformes	165	39	17	17	17	1	1	15.853060635653408	15.942342541434549	5.643444234674627	16.848736712807103	13.52123664241088	13.423042297363281	13.44762134552002	2.8612194061279297	13.954000473022461	1.5959299802780151	17.016216278076172	17.568805694580078	7.569830417633057	27.628999710083008	17.158199310302734	16.73918342590332	16.65982151031494	5.247635841369629	15.607999801635742	15.513199806213379	1.4232190339272595	1.4396597829553486	1.1645569223465873	2.713179616545035	4.258817443929535	0.2583736358642578	0.5567257902145385	0.24816903948783872
Cirrhitichthys oxycephalus	Cirrhitidae	2	36.675	35.78	37.57	36.652051282051275	36.652051282051275	218853	218853	reef-associated	1	40	Actinopterygii	Perciformes	1264	1202	497	497	497	34	34	27.41139242293987	27.44794241181502	4.107016285091428	27.236591445256586	13.292947732626576	19.17282485961914	19.48516845703125	2.048452377319336	20.308000564575195	1.1080700159072876	30.0947322845459	30.0947322845459	29.340404510498047	31.155000686645508	29.606000900268555	27.440576553344727	27.448274612426758	2.2309179306030273	27.701000213623047	12.426249980926514	1.324680296870617	1.3358010124329056	4.810190934102338	1.9027698166962501	9.823564915812524	1.3041155330657959	1.3101982063293456	0.04300394854545593
Clinocottus analis	Cottidae	8	27.70125	26.64	29.52	NA	27.70125	280219	280219	demersal	0	18	Actinopterygii	Scorpaeniformes	36	34	27	27	27	1	1	13.927621841430664	13.927621841430664	2.919285774230957	14.243606104995266	11.965561819799019	13.927621841430664	13.927621841430664	2.919285774230957	11.965999603271484	1.1338499784469604	13.927621841430664	13.927621841430664	2.919285774230957	18.155000686645508	17.158199310302734	13.927621841430664	13.927621841430664	2.919285774230957	13.050000190734863	12.468799591064453	0	0	0	2.0752761747883213	2.8342900073466897	0	0	0
Clupea harengus	Clupeidae	1	20.1	20.1	20.1	NA	20.1	126417	126417	benthopelagic	0	364	Actinopterygii	Clupeiformes	855288	831758	562126	136302	136302	1527	1527	9.07178271664061	8.849581973165805	7.948184007131613	10.272171637480419	8.624224210188096	-3.4114015102386475	-4.129401683807373	-3.6746721267700195	-0.4690000116825104	-1.1922500133514404	27.560123443603516	27.560123443603516	27.560123443603516	27.558000564575195	24.156999588012695	8.970824241638184	8.462838172912598	7.9031877517700195	10.3100004196167	8.773329734802246	3.346311041146169	4.47381521893637	3.5659325710273615	1.18448602796764	1.9742166781853383	3.5248384603500362	5.83364845046997	3.315729953384399
Clupea pallasii pallasii	Clupeidae	8	27.25	25.7	29	27.908	27.908	293568	293568	pelagic-neritic	0	475	Actinopterygii	Clupeiformes	9375	9872	633	270	270	50	50	8.365983417932444	9.863408831020694	4.206593554528262	7.856209739738883	5.925920239638714	-1.7375925779342651	4.890912096016109e-4	-2.0711843967437744	-0.38600000739097595	-0.7349219918251038	15.168828964233398	15.940486907958984	14.563828468322754	26.974000930786133	12.560400009155273	8.231322288513184	9.522727012634277	3.6527092456817627	9.013999938964844	7.09763503074646	1.0523185968389224	1.8634897885131454	2.2887545249671115	2.9948850847874144	2.8828519125925127	0.9043869049072265	1.4301705236434936	2.505224345397949
Congresox talabonoides	Muraenesocidae	1	39.7	39.7	39.7	NA	39.7	220036	220036	bathydemersal	800	875	Actinopterygii	Anguilliformes	15	16	14	14	14	7	7	23.889912605285645	26.46357536315918	13.921643733978271	28.182777616712784	23.68959601720174	21.158275604248047	26.305601119995117	2.328314781188965	26.565000534057617	2.1450600624084473	26.621549606323242	26.621549606323242	25.514972686767578	28.90399932861328	28.636499404907227	23.889912605285645	26.46357536315918	13.921643733978271	28.61199951171875	27.855300903320312	3.8631180943475387	0.2234093171882424	16.395443038087308	0.9361532783844763	8.558076997209126	4.049925017738342	0.23421261291503906	17.188269505405426
Coryphoblennius galerita	Blenniidae	1	32	32	32	32	32	126762	126762	demersal	NA	NA	Actinopterygii	Perciformes	75	97	30	30	30	4	4	16.14719369518223	16.1394367360357	11.538866591097703	14.619440981136854	12.27563351456837	8.16954231262207	8.16954231262207	4.4556403160095215	10.739999771118164	2.05856990814209	29.07345962524414	29.459774017333984	15.975262641906738	28.215999603271484	18.139999389648438	15.558104515075684	15.558104515075684	11.505863189697266	12.897000312805176	12.211199760437012	4.017438046671844	4.002349455454022	1.639521218336266	3.2809083367869865	2.0625602944057855	2.795191968727112	2.795191968727112	1.2399915447235106
Coryphopterus urospilus	Gobiidae	2	36.705	35.54	37.87	35.98985148514851	35.98985148514851	276435	276435	reef-associated	5	40	Actinopterygii	Perciformes	371	371	286	286	286	42	42	26.73650115518009	26.830779804902917	7.300417131536147	26.502054771029115	18.3659141147028	18.4830265045166	18.808910369873047	2.139700412750244	18.95599937438965	1.5534600019454956	29.560611724853516	29.929845809936523	17.379419326782227	30.416000366210938	28.746999740600586	27.798959732055664	27.798959732055664	5.040684700012207	27.54800033569336	18.53260040283203	2.5836324857435065	2.5340989852907825	4.7001824059219794	2.346052154875506	7.617821375722375	1.0671514366149901	1.0674738098144532	4.0842803861618036
Corythoichthys intestinalis	Syngnathidae	1	39.4	39.4	39.4	39.4	39.4	217995	217995	reef-associated	20	68	Actinopterygii	Syngnathiformes	217	226	138	138	138	7	7	27.17812646519054	27.185129404067993	8.76443762941794	28.120319540642168	18.936066085889458	22.22418975830078	22.22418975830078	2.163719892501831	19.63800048828125	0.8084980249404907	29.683931350708008	29.683931350708008	29.48223876953125	31.155000686645508	29.606000900268555	27.46500301361084	27.47059726715088	2.43539822101593	28.496000289916992	24.051599502563477	2.226743382332868	2.2353705932363623	9.443758149333481	1.7248727196217113	9.952606078725642	2.5481805742263792	2.5718947992324828	0.37493399341106415
Ctenogobius sagittula	Gobiidae	2	44.1	43.7	44.5	NA	44.1	276489	276489	demersal	NA	NA	Actinopterygii	Perciformes	307	306	224	224	224	86	86	27.332533301376714	27.332533301376714	11.282415584820074	27.67775444550948	23.728019705685703	16.76560401916504	16.76560401916504	2.170684576034546	17.298999786376953	2.031909942626953	29.844045639038086	29.844045639038086	27.818958282470703	30.736000061035156	29.14590072631836	27.761844635009766	27.761844635009766	11.401187896728516	28.558000564575195	25.042600631713867	2.25125859707714	2.25125859707714	5.196314239026751	2.411151602485017	5.929913298586359	1.0940017307281493	1.0940017307281493	0.7654334515571594
Cynoglossus puncticeps	Cynoglossidae	1	36.7	36.7	36.7	NA	36.7	274220	274220	demersal	1	140	Actinopterygii	Pleuronectiformes	173	105	84	83	83	25	25	27.853946322486514	27.948023796081543	17.84724177013744	28.43016254901886	26.3073270380497	23.015480041503906	23.63948631286621	2.408482074737549	24.415000915527344	2.1450600624084473	31.57333755493164	31.57333755493164	29.685895919799805	30.86400032043457	29.258100509643555	28.352493286132812	28.52205467224121	25.531977653503418	28.913999557495117	27.86025047302246	2.087248170185904	2.016799237044615	11.494999557739515	1.4347067644171456	5.6049194368836535	1.3850057556152342	1.421285465812683	5.277910988616943
Cynoscion nebulosus	Sciaenidae	3	39.03333333333333	38.8	39.4	NA	39.03333333333333	159312	159312	demersal	10	NA	Actinopterygii	Perciformes	22698	22695	14163	14131	14131	2475	2475	26.204164968876004	26.18968879057391	25.675201003766404	24.731774437439313	24.43284714911741	16.289796829223633	16.289796829223633	5.742734909057617	13.128999710083008	1.875789999961853	30.877634048461914	30.877634048461914	30.768590927124023	28.29400062561035	27.125600814819336	26.737616539001465	26.684356689453125	25.923969268798828	24.635000228881836	24.476299285888672	2.5168267720135207	2.5292179590609956	2.5290234704169174	0.8170468256716049	0.5857468246452745	3.0759450914382933	3.0537140659332276	2.9560717483520507
Dascyllus aruanus	Pomacentridae	7	38.114285714285714	35.3	41.4	NA	38.114285714285714	212843	212843	reef-associated	0	20	Actinopterygii	Perciformes	1959	1399	675	675	675	40	40	27.216032486594184	27.22298863316109	7.1252689227122215	27.83135747313061	17.746268896954827	18.162702560424805	15.697020530700684	-0.0020000000949949026	20.225000381469727	0.7292029857635498	30.565977096557617	30.565977096557617	28.988845825195312	31.066999435424805	29.66189956665039	28.20540428161621	28.209585189819336	2.3500802516937256	28.243999481201172	24.051599502563477	2.297496524050797	2.3429845621097054	8.605985894498728	1.681894295736419	10.49140274168349	1.5109914642333984	1.5047928497314453	0.29838113965988156
Dialommus macrocephalus	Labrisomidae	1	40.3	40.3	40.3	NA	40.3	280518	280518	demersal	NA	NA	Actinopterygii	Perciformes	78	78	59	59	59	6	6	27.712810917904502	27.704663126092207	9.112762752332186	28.36922205819024	23.721211087372566	26.127830505371094	26.127830505371094	2.0819809436798096	22.000999450683594	1.3873399496078491	29.169979095458984	29.118907928466797	14.277402877807617	29.784000396728516	28.417200088500977	27.902664184570312	27.902664184570312	11.22007942199707	28.71500015258789	27.394350051879883	1.0102439098373757	0.9794247735111193	5.123670306332555	1.459416226500564	6.797808932993977	1.2384192684173583	0.9593515354156493	3.378985796356201
Diplodus bellottii	Sparidae	1	27.36	27.36	27.36	27.36	27.36	127050	127050	benthopelagic	NA	100	Actinopterygii	Perciformes	72	65	63	63	63	0	0	19.461127281188965	22.41064167022705	7.191210150718689	21.12670778127817	16.994920638891365	17.78171730041504	20.784040451049805	3.2081353664398193	18.899999618530273	2.05856990814209	21.14053726196289	24.037242889404297	11.174284934997559	24.738000869750977	24.51919937133789	19.461127281188965	22.41064167022705	7.191210150718689	20.6560001373291	20.124900817871094	2.3750443715952247	2.3003615047330728	5.632918379873467	1.47730332338988	6.835443254477159	2.4898932374954224	2.4115989675521847	5.905306675171852
Diplodus sargus sargus	Sparidae	1	33.78	33.78	33.78	33.78	33.78	223863	127053	demersal	NA	NA	Actinopterygii	Perciformes	1067	1163	172	160	160	24	24	21.437232492910745	21.70772474237596	10.608294626294914	19.321753460027544	15.165145886792123	13.156152725219727	13.156152725219727	2.72261118888855	12.305999755859375	1.9810800552368164	29.282127380371094	29.06424331665039	25.537761688232422	27.812000274658203	25.68869972229004	21.848052978515625	22.342052459716797	8.721017837524414	18.96299934387207	14.745699882507324	2.823198246528521	2.9210423699461185	3.2424664440334947	1.4343629399571474	3.141109943328736	2.778002973175049	3.0067522087097167	6.447473886680602
Diplodus vulgaris	Sparidae	2	31.924999999999997	31.05	32.8	NA	31.924999999999997	127054	127054	benthopelagic	0	160	Actinopterygii	Perciformes	999	813	91	90	90	11	11	19.783190274172544	21.122669998211155	12.889763758225396	19.53252986898446	15.59254601530898	12.142102241516113	11.730159759521484	3.895780563354492	15.510000228881836	3.147130012512207	29.282127380371094	29.06424331665039	20.729114532470703	24.37299919128418	24.228500366210938	21.4313907623291	23.382596969604492	13.172727584838867	19.506999969482422	15.347000122070312	4.146550072356807	4.154875592598858	1.5472651832206175	1.1054609492516128	2.0913307753821795	4.114292199897766	2.4115834144592285	0.12688496017456055
Ellochelon vaigiensis	Mugilidae	9	42.388888888888886	37.9	45.3	NA	42.388888888888886	218878	218878	reef-associated	0	5	Actinopterygii	Perciformes	397	435	301	301	301	63	63	27.305209273722635	27.306121029070955	16.776199773176394	27.666688124338787	22.889547259576858	14.612262725830078	14.612262725830078	2.138411283493042	11.961000442504883	0.7666090130805969	31.57333755493164	31.57333755493164	30.490686416625977	31.155000686645508	29.841899871826172	27.618419647216797	27.618419647216797	23.26266384124756	28.069000244140625	26.501399993896484	2.4466923550798816	2.4476204833756405	11.520823335445233	2.0888728680342763	8.251898928394985	2.225202218055725	2.225202218055725	8.94619138355255
Embiotoca jacksoni	Embiotocidae	1	29.8	29.8	29.8	NaN	29.8	240746	240746	demersal	0	46	Actinopterygii	Perciformes	375	44	32	32	32	0	0	16.478066444396973	16.92299222946167	5.078140616416931	15.546136292544277	14.727227316661315	11.905406951904297	11.905406951904297	2.8211965560913086	12.102999687194824	1.1338499784469604	17.016216278076172	17.61635398864746	7.638035297393799	18.155000686645508	17.03860092163086	16.913454055786133	17.568805694580078	5.017094135284424	15.781999588012695	15.544549942016602	1.448606401042523	1.601415281974515	1.0300141183325389	1.2572034415218574	2.914812888018193	0.13380467262268067	0.03524755039215088	0.056990067386627194
Engraulis japonicus	Engraulidae	8	33.2875	31.7	34.9	33.55826771653543	33.55826771653543	219984	219984	pelagic-neritic	0	400	Actinopterygii	Clupeiformes	330	828	195	92	92	75	75	17.675850178958115	18.850646742660068	12.5316907436101	18.588082346466592	15.263558082698113	7.642724514007568	7.642724514007568	-0.7893173694610596	12.465999603271484	-0.14337199926376343	29.2503604888916	29.2503604888916	26.497024536132812	29.503000259399414	28.831600189208984	17.08414077758789	18.25898551940918	12.655236721038818	18.7549991607666	14.533100128173828	4.451830991661873	3.4308641174182823	5.245676829875671	3.155178872357056	4.612254734490009	3.781176054954529	2.635755798912048	5.105326092624664
Engraulis mordax	Engraulidae	2	31.35	29.2	33.5	NA	31.35	272286	272286	pelagic-neritic	0	310	Actinopterygii	Clupeiformes	1591	642	194	191	191	27	27	10.211717745023114	11.900331213839038	4.772736709292342	12.887697520682483	8.98564918622738	7.132501602172852	7.872811317443848	1.9193644523620605	5.558000087738037	1.1814299821853638	19.416353225708008	19.416353225708008	9.392921447753906	26.46299934387207	25.468900680541992	9.302050113677979	11.690766334533691	4.2123613357543945	11.59000015258789	9.073049545288086	2.3463543312262254	2.224544917409883	2.45344571393303	3.5130272807715466	4.626909665750599	2.0130962059020994	2.204872911643982	3.3390670158863065
Epinephelus fuscoguttatus	Serranidae	6	36.29333333333333	34.99	38.3	NA	36.29333333333333	218218	218218	reef-associated	1	60	Actinopterygii	Perciformes	248	208	122	120	120	14	14	26.68717850086301	26.73252511024475	14.317664281888442	27.33571648351925	19.90914399169155	8.705697059631348	9.147658348083496	2.154367208480835	12.34000015258789	0.7292029857635498	31.57333755493164	31.57333755493164	30.08684730529785	30.944000244140625	29.74329948425293	27.012744903564453	27.074745178222656	8.719747066497803	27.91699981689453	25.1382999420166	3.202214226726063	3.1820180880547024	11.223075595638036	3.0062389539221885	9.602493809730209	1.766048049545288	1.8565670505523681	9.585511343693733
Epinephelus tauvina	Serranidae	4	36.825	34.5	39.6	NA	36.825	218205	218205	reef-associated	1	300	Actinopterygii	Perciformes	533	353	174	174	174	32	32	26.710482368256127	26.729271009647647	5.812399236703885	27.303576395147687	17.194459607296643	19.563030242919922	19.563030242919922	-0.04699999839067459	20.937000274658203	0.7292029857635498	29.74032974243164	29.967082977294922	27.77654457092285	30.339000701904297	29.371000289916992	27.058975219726562	27.103408813476562	2.4416189193725586	27.69300079345703	21.468700408935547	2.361556552168904	2.37601881697581	7.476776020950389	1.960142619060445	9.753072038398757	2.313771426773071	2.2316878578186032	0.4004896692752838
Eucinostomus argenteus	Gerreidae	1	40.2	40.2	40.2	40.2	40.2	159732	159732	reef-associated	0	12	Actinopterygii	Perciformes	12699	12667	3549	3465	3465	305	305	27.719512498595783	27.68825326072628	24.49103049914802	24.171400969631367	24.115218416567547	12.738214492797852	17.305774688720703	2.1541988849639893	13.314000129699707	1.2457599639892578	31.049633026123047	31.049633026123047	30.5508975982666	30.86400032043457	29.328399658203125	28.851354598999023	28.77899932861328	24.230192184448242	24.02899932861328	24.047100067138672	2.7945364090878577	2.8029291270797416	2.6276739450251627	1.2439893343526853	1.3212463303210549	2.6058811351776123	2.7131550590515134	1.5963779445648192
Eucinostomus gracilis	Gerreidae	1	35.29	35.29	35.29	35.29	35.29	276419	276419	demersal	1	50	Actinopterygii	Perciformes	191	189	167	167	167	25	25	24.392528837377373	27.22760581970215	9.145141791213643	26.64149391360399	21.759033886397756	14.920798301696777	17.696134567260742	1.8873478174209595	20.31399917602539	4.2350897789001465	28.530046463012695	28.530046463012695	13.30713176727295	30.988000869750977	29.13050079345703	26.603394508361816	27.70374298095703	11.629036903381348	27.548999786376953	23.37700080871582	4.329453154090988	2.219318569462684	4.183495446094737	2.5982023939709866	6.343569048103082	2.300689861679077	0.7569732759475708	0.798261789035797
Euthynnus affinis	Scombridae	1	33	33	33	33	33	219708	219708	pelagic-neritic	0	200	Actinopterygii	Perciformes	3861	3668	2198	2197	2197	234	234	23.643423646810103	23.674597185213983	7.186023052414609	25.794317953657394	13.361438347578883	13.159158706665039	13.159158706665039	0	16.226999282836914	0.30013900995254517	30.0947322845459	30.0947322845459	29.839128494262695	30.944000244140625	29.909099578857422	23.968740463256836	24.038740158081055	5.850458145141602	26.944000244140625	18.832950592041016	2.593307030056212	2.5900319864722143	4.97520594250671	2.5096867920939663	10.945655858716904	2.215854809188843	2.1484165981292724	0.8871434735298156
Floridichthys carpio	Cyprinodontidae	2	42.305	42.18	42.43	42.337407407407404	42.337407407407404	280790	280790	benthopelagic	NA	NA	Actinopterygii	Cyprinodontiformes	1319	1325	21	21	21	64	64	28.107019725752753	28.107019725752753	21.687728021773825	27.406707851400835	26.90326044504648	20.725200653076172	20.725200653076172	16.766632080078125	23.448999404907227	22.593700408935547	30.60887908935547	30.60887908935547	30.38707160949707	28.29400062561035	27.534900665283203	29.4896297454834	29.4896297454834	18.74540901184082	27.43600082397461	27.009700775146484	2.351845552382347	2.351845552382347	4.7828668103035605	0.44007122620308325	0.3553320566515323	1.1401208930969238	1.1401208930969238	0.8102482749938964
Gadus morhua	Gadidae	3	22.916666666666668	22.81	23.01	22.92547169811321	22.92547169811321	126436	126436	benthopelagic	0	600	Actinopterygii	Gadiformes	1107861	1100699	586966	128417	128417	11256	11256	6.518356196139963	6.555589316915479	5.552798606614926	8.508105011461181	6.362849945288162	-7.172736644744873	-7.172736644744873	-7.0571088790893555	-0.628000020980835	-1.399340033531189	25.356672286987305	26.854412078857422	25.356672286987305	26.974000930786133	20.970500946044922	6.1751580238342285	5.962890625	5.308618068695068	9.869000434875488	6.817930221557617	4.610597253903819	4.95624041008002	4.0062174966191195	2.5228051796359647	3.040793414848354	4.6165450494289395	4.852524705791473	4.114714961242676
Gerres oyena	Gerreidae	1	38.1	38.1	38.1	38.1	38.1	218535	218535	reef-associated	0	20	Actinopterygii	Perciformes	630	538	366	354	354	48	48	27.489426513050876	27.5338731745015	20.07331183034441	27.62054289992975	24.92061726779354	19.77299690246582	20.09455680847168	2.1757848262786865	22.332000732421875	1.3479299545288086	31.59161376953125	31.59161376953125	31.527761459350586	30.944000244140625	29.588600158691406	28.182950973510742	28.17361831665039	24.97441005706787	28.276000022888184	27.236099243164062	2.2888639843057663	2.2583747453513094	10.44121303176255	1.806259239848801	5.98475186924083	2.1206840194702146	2.1503678043365477	4.917124477386475
Gillichthys mirabilis	Gobiidae	6	36.75	33.3	39.7	NA	36.75	280851	280851	demersal	4	NA	Actinopterygii	Perciformes	94	94	90	90	90	30	30	18.336049556732178	18.636929988861084	4.565695643424988	22.820406198501587	19.314709385856986	16.30185317993164	16.542133331298828	2.31107497215271	16.88599967956543	1.5769799947738647	20.863134384155273	21.82637596130371	10.093338012695312	27.024999618530273	25.042600631713867	18.0896053314209	18.0896053314209	2.9291847944259644	23.538999557495117	21.225299835205078	2.087214685960502	2.4209970747646596	3.7197554027854625	2.2349090625113925	5.494200721900224	2.141332871246338	1.9632131950378418	0.8344686824798584
Girella nigricans	Kyphosidae	1	30.1	30.1	30.1	NA	30.1	280865	280865	benthopelagic	2	30	Actinopterygii	Perciformes	210	130	118	118	118	24	24	14.912262201309204	15.051400899887085	4.620630343755086	19.104396199280362	14.618114062075344	13.627019882202148	14.00385570526123	2.8521881103515625	13.333999633789062	1.5769799947738647	16.586734771728516	16.43718147277832	7.569830417633057	26.20400047302246	23.42959976196289	14.501259803771973	14.83902645111084	4.956959247589111	18.116000175476074	15.356299877166748	0.9492998227058135	0.7937563570243363	1.4801983451967293	3.1217238998573755	4.952367442807016	0.5096197134017945	0.5037378164291382	0.8783602177619934
Gnatholepis anjerensis	Gobiidae	1	40.2	40.2	40.2	40.2	40.2	219475	219475	reef-associated	1	46	Actinopterygii	Perciformes	334	294	108	107	107	15	15	27.555550995693412	27.545707529241387	8.795014468106357	27.814623590011323	20.386335922398448	20.781824111938477	20.781824111938477	2.056842803955078	22.510000228881836	1.1900899410247803	29.683931350708008	30.200912475585938	29.48223876953125	30.854999542236328	29.74329948425293	28.142081260681152	28.112445831298828	2.76181697845459	28.128999710083008	24.818599700927734	1.8759863969594903	1.908070968960598	9.504287868663168	1.610706044347455	8.890409270522342	1.4020788099288939	1.419245182800293	0.8507520638465881
Gobiesox pinniger	Gobiesocidae	1	35.7	35.7	35.7	NA	35.7	275677	275677	demersal	NA	NA	Actinopterygii	Gobiesociformes	140	140	139	139	139	17	17	18.33282470703125	18.33282470703125	4.490742206573486	23.798528485181855	18.445935186331834	18.33282470703125	18.33282470703125	4.490742206573486	16.405000686645508	1.5769799947738647	18.33282470703125	18.33282470703125	4.490742206573486	25.982999801635742	24.91360092163086	18.33282470703125	18.33282470703125	4.490742206573486	23.841999053955078	22.75349998474121	NA	NA	NA	1.1338273736113524	6.949177830734512	0	0	0
Gobiesox strumosus	Gobiesocidae	4	35.575	31.5	39.5	NA	35.575	158787	158787	reef-associated	0	33	Actinopterygii	Gobiesociformes	341	343	120	115	115	36	36	23.558526060506367	23.66183906689025	22.20734200979534	23.74396415486786	23.752005583300264	17.321434020996094	17.321434020996094	10.25448989868164	11.826000213623047	13.060400009155273	30.787342071533203	30.787342071533203	29.899578094482422	30.08099937438965	28.417999267578125	23.75277328491211	23.75277328491211	22.721458435058594	23.606000900268555	23.72249984741211	3.22678929711396	3.2516073234998997	3.2795668269719127	1.918905509018329	1.6098035649216522	2.9275275810241697	3.1795626245498654	2.7828230180740356
Gobionotothen gibberifrons	Nototheniidae	3	16.3	15.5	17.9	NA	16.3	234704	234704	demersal	6	429	Actinopterygii	Perciformes	607	438	308	301	301	2	2	0.7110877815347452	1.0563243112669591	0.9184454600573143	0.3750458696361529	0.05823443492836054	-1.3124346733093262	-1.8694735765457153	-1.4027483463287354	-1.0839999914169312	-1.4607599973678589	4.960214614868164	4.960214614868164	2.533935070037842	8.013999938964844	5.627540111541748	0.5756371021270752	1.066290259361267	0.9763922095298767	0.4399999976158142	0.16471999883651733	1.1644390607711228	1.1452235647127196	0.6165395550330015	0.8991857984140292	0.8969749215234977	1.3024294363975524	1.16634305434227	0.47541448534727093
Gobiosoma chiquita	Gobiidae	6	39.391666666666666	34.2	41.9	NA	39.391666666666666	276505	276505	reef-associated	0	10	Actinopterygii	Perciformes	163	163	156	156	156	56	56	21.115005493164062	21.34721429007394	5.205656698771885	24.189000102961174	20.837641513236214	16.30185317993164	16.542133331298828	2.0670864582061768	16.88599967956543	2.69146990776062	30.249584197998047	30.033296585083008	13.788435935974121	28.735000610351562	27.58009910583496	20.657155990600586	20.657155990600586	3.436757802963257	24.170000076293945	23.168800354003906	4.444204558298842	4.275629862403835	4.229970943262635	1.4230891785580964	5.562691227959758	2.2006693347930906	2.1057417388916013	1.6689373649597168
Gobius paganellus	Gobiidae	3	32.56666666666667	31.5	33.1	NA	32.56666666666667	126893	126893	demersal	0	15	Actinopterygii	Perciformes	471	730	339	291	291	53	53	15.172209959200886	15.452416943526213	12.894869573023977	12.897103418099475	12.121565806812868	5.186402320861816	5.186402320861816	3.7623188495635986	8.508000373840332	2.1427900791168213	24.260141372680664	24.298187255859375	19.564374923706055	21.746000289916992	19.8439998626709	15.605030059814453	15.859458923339844	12.50302505493164	12.612000465393066	12.306300163269043	2.943165267180759	2.9344365515714284	2.576194477946385	2.0955247852956793	1.5898511535315325	2.4167526969909665	2.252907932281494	2.3985725452423092
Haemulon flavolineatum	Haemulidae	2	36.085	36	36.17	NA	36.085	275727	275727	reef-associated	0	60	Actinopterygii	Perciformes	29501	29385	487	404	404	28	28	28.657782681615835	28.845434429918583	16.94588673679541	26.942912636975297	25.803531288609307	22.092622756958008	22.298786163330078	1.6274340152740479	10.460000038146973	1.773569941520691	30.87548065185547	30.87548065185547	30.552898406982422	30.04400062561035	28.55069923400879	29.002758026123047	29.264999389648438	18.57840919494629	26.822999954223633	26.724599838256836	1.3133288524737232	1.2705541962485156	8.670006845445343	0.5031201293874766	3.0862540124922564	1.2561497943878173	1.064173726272583	10.542681027603148
Haemulon steindachneri	Haemulidae	1	35.94	35.94	35.94	35.94	35.94	275738	275738	reef-associated	0	50	Actinopterygii	Perciformes	281	268	195	158	158	33	33	25.897733779802714	25.58926308371804	17.905879152904856	26.742366084646672	21.996800813269108	15.383374214172363	21.152667999267578	2.246875286102295	19.427000045776367	1.033560037612915	29.01006317138672	29.118907928466797	28.881006240844727	30.416000366210938	29.194700241088867	26.81331443786621	26.21818733215332	23.155792236328125	27.54800033569336	23.585399627685547	2.6587150525519094	2.101484351524946	8.63898426800736	1.9706697836409977	6.155231763185433	1.3380863159179688	2.771315143203735	5.243363327407836
Halichoeres binotopsis	Labridae	1	39	39	39	39	39	275751	275751	reef-associated	2	8	Actinopterygii	Perciformes	15	15	12	12	12	1	1	28.7443904876709	28.7443904876709	17.86653931935628	28.820571081978933	25.853364399501256	28.139280319213867	28.139280319213867	3.2887887954711914	25.242000579833984	22.373199462890625	29.626667022705078	29.626667022705078	27.687740325927734	30.450000762939453	28.957700729370117	28.46722412109375	28.46722412109375	22.623088836669922	28.966999053955078	24.86840057373047	0.7814702153644735	0.7814702153644735	12.876171070212775	1.115187565392155	2.3260404682639315	0.4862094806671142	0.4862094806671142	7.5088522979736325
Halichoeres dispilus	Labridae	2	36.55500000000001	35.84	37.27	36.52095238095238	36.52095238095238	275763	275763	reef-associated	2	76	Actinopterygii	Perciformes	568	560	466	464	464	58	58	26.619684259942236	26.731059908866882	11.61769307901462	25.7333864880748	18.353689912780823	16.84609031677246	17.030223846435547	2.1547420024871826	17.941999435424805	1.3984400033950806	29.560611724853516	29.929845809936523	27.675954818725586	30.416000366210938	28.746999740600586	27.23353385925293	27.369338035583496	13.943512916564941	25.392499923706055	18.37619972229004	2.366430851057879	2.3299220109331906	6.465845217280285	2.7429025736865045	7.697212395725539	1.875018674468994	1.6518713802337646	5.094074843788147
Halichoeres nigrescens	Labridae	5	36.56	34	38.3	NA	36.56	218995	218995	reef-associated	3	10	Actinopterygii	Perciformes	474	455	197	196	196	31	31	28.81797401664793	28.82485534049369	27.4565244816445	28.31466267243871	26.77953326645887	23.5444278717041	23.5444278717041	2.3594820499420166	23.9060001373291	2.1450600624084473	31.59161376953125	31.59161376953125	31.527761459350586	30.72100067138672	29.84869956970215	29.25636577606201	29.233823776245117	28.705156326293945	28.991000175476074	27.94640064239502	1.7664093236721714	1.7586018935257677	4.718428119062418	1.5942038093612643	3.8040875906543437	1.0765539882659911	1.054742896270752	1.293310375213623
Hyporhamphus dussumieri	Hemiramphidae	1	39.7	39.7	39.7	39.7	39.7	213175	213175	reef-associated	0	6	Actinopterygii	Beloniformes	243	265	168	168	168	10	10	26.875354019636962	26.88106996988513	9.945896423969073	28.123552801094803	19.340060048711067	21.149330139160156	21.149330139160156	2.1149942874908447	21.31100082397461	0.9017680287361145	30.230566024780273	30.230566024780273	28.988845825195312	30.540000915527344	29.593599319458008	26.988544464111328	26.988544464111328	2.7104177474975586	28.2450008392334	24.590599060058594	1.9544437254359885	1.9490239165354397	9.881263435488206	1.6647705190722477	10.347596848551683	2.02548777923584	2.02548777923584	0.7930847299575805
Hyporhamphus rosae	Hemiramphidae	1	39.8	39.8	39.8	39.8	39.8	272195	272195	pelagic-neritic	0	NA	Actinopterygii	Beloniformes	82	82	80	80	80	30	30	28.8599271774292	29.236021041870117	2.427272319793701	23.53623074751634	19.455226173767677	28.692195892333984	28.811119079589844	2.2664523124694824	16.534000396728516	6.080239772796631	29.027658462524414	29.66092300415039	2.58809232711792	29.45800018310547	27.911500930786133	28.8599271774292	29.236021041870117	2.427272319793701	23.53849983215332	19.85159969329834	0.237207858215921	0.600902117735704	0.22743383545885063	2.786542580104926	5.7619205002744325	0.2486784032821655	0.6299596492767333	0.23843174285888671
Hypsoblennius gilberti	Blenniidae	8	29.0425	27.5	30.4	NA	29.0425	276324	276324	demersal	0	18	Actinopterygii	Perciformes	3	3	3	3	3	1	1	NaN	NaN	NaN	17.854999542236328	8.305715203285217	Inf	Inf	Inf	17.82699966430664	3.4903299808502197	-Inf	-Inf	-Inf	17.882999420166016	13.121100425720215	NA	NA	NA	17.854999542236328	8.305715203285217	NA	NA	NA	0.03959780711295516	6.809983089618557	NA	NA	NA
Hypsurus caryi	Embiotocidae	1	26.9	26.9	26.9	NaN	26.9	240717	240717	demersal	1	50	Actinopterygii	Perciformes	163	163	7	7	7	8	8	16.764215340981117	16.764215340981117	4.237236450880002	15.680361292439123	14.218851956244437	14.778383255004883	14.778383255004883	2.033665180206299	12.102999687194824	1.1338499784469604	18.027589797973633	18.027589797973633	5.186346054077148	16.413999557495117	15.513199806213379	16.913589477539062	16.913589477539062	5.023345947265625	15.734999656677246	14.843899726867676	0.8877570150653525	0.8877570150653525	1.3451113489284499	0.5091388383097789	1.7848975385010317	0.8762160118103027	0.8762160118103027	0.13195102672576903
Istigobius ornatus	Gobiidae	1	40.5	40.5	40.5	40.5	40.5	219505	219505	reef-associated	0	5	Actinopterygii	Perciformes	538	581	345	345	345	39	39	27.488468364133674	27.583700382103356	17.24472963405868	28.29630248924903	24.481702268013656	19.25491714477539	22.175039291381836	2.156480312347412	22.59000015258789	0.7666090130805969	31.57333755493164	31.57333755493164	30.169588088989258	30.944000244140625	29.978200912475586	27.818382263183594	27.889841079711914	24.193678855895996	28.54800033569336	27.15559959411621	2.0609719478840867	1.901142408026265	11.165846949641322	1.4313357156700344	7.127215409126836	2.365082494354248	2.3092963777542113	6.961461191368103
Katsuwonus pelamis	Scombridae	1	33.33	33.33	33.33	33.33	33.33	127018	127018	pelagic-oceanic	0	260	Actinopterygii	Perciformes	103007	100768	75836	75662	75662	2069	2069	21.48708103151779	22.71257122438723	6.924766661460244	25.351366698197193	3.7482007982311765	3.4591832160949707	7.870355129241943	1.9628849029541016	-0.800000011920929	0.2982009947299957	30.606813430786133	31.3690185546875	29.356060028076172	30.944000244140625	29.234500885009766	22.792508125305176	23.037052154541016	6.534966945648193	26.746999740600586	1.9063600301742554	4.155900648999774	2.7899483088962107	3.3687686692076793	3.656117506576272	4.352831538471912	1.7620028314590452	1.7541824535369872	3.341341655731201
Kuhlia sandvicensis	Kuhliidae	6	38.85	34.4	41.3	NA	38.85	278250	278250	benthopelagic	0	20	Actinopterygii	Perciformes	18	19	8	8	8	3	3	25.969370581886984	26.03834169561213	2.9677541689439253	25.72962498664856	13.157183349132538	23.829456329345703	23.829456329345703	1.963161587715149	23.63599967956543	4.1090497970581055	28.24539566040039	28.24539566040039	8.25898551940918	29.417999267578125	25.4419002532959	26.413013458251953	26.4788818359375	2.1204006671905518	25.736499786376953	9.036040306091309	1.2976149789922498	1.3543817388522041	1.892774467306904	1.2521627242065638	9.430872597741317	0.6531252742767334	0.7507817310333251	0.0688818208694458
Lagodon rhomboides	Sparidae	1	36.7	36.7	36.7	36.7	36.7	159249	159249	demersal	NA	NA	Actinopterygii	Perciformes	58306	58288	25088	24160	24160	2223	2221	25.569033763986756	25.563576642474516	23.718207010718572	24.171092520097783	24.185785610510564	-1.8794015645980835	-1.8794015645980835	0.24718128144741058	11.111000061035156	-0.9418280124664307	31.049633026123047	31.049633026123047	30.49806785583496	30.025999069213867	29.10610008239746	25.6658878326416	25.66792106628418	23.006193161010742	24.393999099731445	24.347700119018555	3.5395725157191427	3.529342315205861	2.9104955942203317	1.2378098604930292	0.8140016285686741	4.476790965270996	4.458820073318481	2.8441884532928463
Lepidonotothen squamifrons	Nototheniidae	2	14.79	14.2	15.38	NA	14.79	234788	234788	benthopelagic	10	900	Actinopterygii	Perciformes	3060	3055	183	108	108	2	2	2.291188950710385	3.0255659045345014	1.6221592514287437	2.5649901613607744	2.068800171115001	-2.2248075008392334	-2.106898069381714	-2.068674087524414	-1.5829999446868896	-1.5577800273895264	6.756808757781982	11.821834564208984	9.728503227233887	10.784000396728516	7.957910060882568	1.8131616115570068	2.7796409130096436	1.9828670024871826	2.249000072479248	1.9906200170516968	1.7153559904343334	2.184733328226593	1.0399201866188121	2.1065875506768745	1.3614079053937966	0.5225885185718536	2.6095778225898743	0.10906217608451843
Lepidopsetta bilineata	Pleuronectidae	1	24.9	24.9	24.9	NA	24.9	281305	281305	demersal	0	575	Actinopterygii	Pleuronectiformes	6538	7266	763	209	209	31	31	8.425499437827982	8.886416988939034	4.3985064484731184	6.475359229079261	4.7336540711527455	0.9056805372238159	1.0090123414993286	0.40922650694847107	2.7119998931884766	0.5500900149345398	24.163101196289062	24.163101196289062	12.17398452758789	26.974000930786133	12.51259994506836	8.701615333557129	8.856249809265137	4.132819175720215	5.926000118255615	4.366119861602783	1.8014072973909785	2.0298995039747676	1.9590514611072893	2.018633007655337	2.0504481145939613	1.2983764417648316	1.4812101190567015	1.3258566361427306
Leuresthes sardina	Atherinopsidae	2	34.955	32.98	36.93	NA	34.955	281343	281343	pelagic-neritic	NA	NA	Actinopterygii	Atheriniformes	60	60	60	60	60	13	13	NaN	NaN	NaN	24.050212819525537	22.03930335349225	Inf	Inf	Inf	22.9060001373291	6.145259857177734	-Inf	-Inf	-Inf	29.42799949645996	24.38520050048828	NA	NA	NA	23.841999053955078	23.396799087524414	NA	NA	NA	1.0049301419555634	3.958190608996468	NA	NA	NA
Leuresthes tenuis	Atherinopsidae	5	36.804	32.48	39.31	NA	36.804	281344	281344	pelagic-neritic	0	18	Actinopterygii	Atheriniformes	24	23	20	20	20	4	4	15.2673126856486	15.334598541259766	6.10992693901062	16.694842388755397	13.273452670950638	14.284895896911621	14.486753463745117	2.8832194805145264	12.871000289916992	1.287719964981079	16.316579818725586	16.316579818725586	7.932613849639893	21.954999923706055	20.82309913635254	15.200462341308594	15.200462341308594	7.513947486877441	18.016000747680664	12.610199928283691	1.0174903517690603	0.9222583761876509	2.802240380099988	2.5234267110888413	4.684392907372711	1.3574188104629517	1.0581447818756102	0.6207147494316101
Lindbergichthys nudifrons	Nototheniidae	1	15.06	15.06	15.06	NA	15.06	318861	234608	demersal	3	400	Actinopterygii	Perciformes	237	252	112	98	98	2	2	0.6474808520504407	0.9790652832621104	0.8372689739494077	0.3717359983921051	0.13017035265825688	-1.3124346733093262	-1.8694735765457153	-1.4027483463287354	-1.2100000381469727	-1.5414199829101562	4.866878032684326	4.866878032684326	2.5280139446258545	3.0230000019073486	1.6922999620437622	0.43239860236644745	1.0550591349601746	0.9763922095298767	-0.255500003695488	0.17462249845266342	1.162171930791825	1.2313656197076346	0.6722987906327468	1.0908572847605276	1.0441277716943125	1.2163220348596573	0.9571136132419109	0.5897174351692199
Lipophrys pholis	Blenniidae	3	33.833333333333336	32.5	35.1	NA	33.833333333333336	126768	126768	demersal	0	8	Actinopterygii	Perciformes	347	1043	218	218	218	139	139	13.902572433153788	13.929915550838817	11.605087665933551	12.02967478915126	11.40109068735511	-1.4407504796981812	-1.4407504796981812	0.3029700517654419	-0.3009999990463257	0.6258900165557861	23.95416259765625	23.95416259765625	18.39154815673828	24.57900047302246	19.8439998626709	14.405299186706543	14.426881790161133	11.505863189697266	12.101500034332275	11.410699844360352	2.8833607656674527	2.9150924941329137	1.8665390672357063	1.7138710542339637	1.7295286742908489	2.978256114578247	2.9803713352203367	1.3096665733337403
Lipophrys trigloides	Blenniidae	2	34.5	34	35	34.710144927536234	34.710144927536234	302165	302165	demersal	NA	NA	Actinopterygii	Perciformes	41	31	19	19	19	5	5	22.413700421651203	22.413700421651203	11.978354136149088	19.078692509577824	14.300294243372404	19.243101119995117	19.243101119995117	4.31646728515625	16.42099952697754	2.0868499279022217	23.397098541259766	23.397098541259766	13.367912292480469	21.711000442504883	21.021699905395508	22.426097869873047	22.426097869873047	13.083779335021973	18.771499633789062	13.7608003616333	1.1227728298180901	1.1227728298180901	2.7588425090864335	1.1041713513153721	3.450956714933452	0.5427506292343139	0.5427506292343139	0.13856674690246581
Lutjanus apodus	Lutjanidae	1	40.9	40.9	40.9	40.9	40.9	159793	159793	reef-associated	2	63	Actinopterygii	Perciformes	11348	11293	282	261	261	19	19	28.74810297453872	28.868399415351586	16.695104523963735	27.01773725495771	25.885679041131795	22.092622756958008	22.298786163330078	1.6274340152740479	11.22599983215332	1.2573299407958984	30.87548065185547	30.87548065185547	30.552898406982422	29.87700080871582	28.799299240112305	29.17896270751953	29.310096740722656	18.574113845825195	26.822999954223633	26.731000900268555	1.300223008069092	1.2877396956580625	9.031369673215718	0.6116728534372351	3.258103921295214	1.096761697769165	1.005230331802368	11.464464773941039
Lutjanus guttatus	Lutjanidae	2	36.605000000000004	35.76	37.45	36.81625	36.81625	276539	276539	reef-associated	10	60	Actinopterygii	Perciformes	423	412	283	283	283	55	55	26.892619576565053	27.789781629577163	7.09584997051446	27.840955199981604	20.35154237232956	13.472542762756348	18.506629943847656	1.8873478174209595	16.55699920654297	1.4813799858093262	29.835046768188477	29.835046768188477	27.876781463623047	31.052000045776367	29.194700241088867	27.85295867919922	27.904958724975586	5.085684299468994	28.222000122070312	22.60890007019043	2.936953722054858	1.127245718924877	5.287936870511844	1.9027175881904779	7.057835726517586	0.7353700298309326	0.6968238098144531	0.20756380205154418
Lutjanus malabaricus	Lutjanidae	5	36.18	34.5	37.6	NA	36.18	218481	218481	reef-associated	12	100	Actinopterygii	Perciformes	2015	1709	987	355	355	34	34	25.972404102209204	26.858102532221963	25.137969960490217	27.799533151655055	25.51114199076126	8.5694122314453125	18.80999755859375	2.2411625385284424	21.277999877929688	0.7292029857635498	31.30635643005371	30.69442367553711	31.236133575439453	30.86400032043457	29.375600814819336	26.04630947113037	26.879039764404297	26.0006046295166	28.038000106811523	26.013999938964844	2.3189082898604414	2.0751985177652705	4.242294326935851	1.3149358415209949	3.4804737209325785	2.366008610343933	2.366205144882202	2.475040033721924
Lutjanus vitta	Lutjanidae	5	36.26	34.5	37.9	NA	36.26	218483	218483	reef-associated	10	72	Actinopterygii	Perciformes	3293	2495	1492	655	655	20	20	26.230772000367	26.671278795988663	25.420017019043797	27.61614710258715	25.981306826755254	8.5694122314453125	18.348995208740234	2.2188124656677246	18.722999572753906	0.9990969896316528	31.30635643005371	30.728635787963867	31.231159210205078	30.940000534057617	29.84869956970215	26.09273910522461	26.585817337036133	25.90102481842041	27.538000106811523	26.13360023498535	2.2359880074953185	2.0434920880689744	3.5774421010782027	1.004215340593079	2.3161646511943728	2.5604067192077635	2.6493760665893555	2.419531044960022
Lycodichthys dearborni	Zoarcidae	1	15.37	15.37	15.37	NA	15.37	234713	234713	bathydemersal	550	588	Actinopterygii	Perciformes	29	28	26	25	25	12	12	-1.2720038294792175	-0.9971522490183512	-1.2890241742134094	-1.1790624856948853	-1.2359594888985157	-1.3129452466964722	-1.3129452466964722	-1.8301512002944946	-1.3669999837875366	-1.7376999855041504	-1.231062412261963	-0.6888943910598755	-0.9310281872749329	-0.6460000276565552	1.5194000005722046	-1.2720038294792175	-0.989617109298706	-1.1058931350708008	-1.2979999780654907	-1.7376999855041504	0.05789990749141685	0.3120936579828851	0.4767161432744149	0.22090070786720398	0.9515181687461263	0.06069974516630172	0.4458515020608902	0.25925477160215377
Malacoctenus gigas	Labrisomidae	1	34.5	34.5	34.5	34.5	34.5	281497	281497	reef-associated	NA	NA	Actinopterygii	Perciformes	80	80	80	80	80	15	15	NaN	NaN	NaN	23.835753954373875	21.821627675569975	Inf	Inf	Inf	22.43600082397461	11.77810001373291	-Inf	-Inf	-Inf	25.235000610351562	24.483699798583984	NA	NA	NA	23.841999053955078	23.294700622558594	NA	NA	NA	0.604702333420265	3.326839596590196	NA	NA	NA
Malacoctenus zonifer	Labrisomidae	1	35.24	35.24	35.24	35.24	35.24	281506	281506	demersal	NA	NA	Actinopterygii	Perciformes	210	207	176	176	176	24	24	27.179419363698653	27.19004298794654	9.534833031315957	27.855972675677858	21.906813202008525	22.705400466918945	22.705400466918945	2.0819809436798096	21.954999923706055	1.5219199657440186	29.560611724853516	29.929845809936523	15.065837860107422	30.141000747680664	29.09869956970215	27.440576553344727	27.568763732910156	11.692626953125	28.46299934387207	23.831499099731445	1.7625207693179388	1.7738029135557523	5.153300484648186	1.6684924931334013	6.842457907543272	1.5240815128326415	1.6742508670806884	3.455525394630432
Micrometrus minimus	Embiotocidae	1	31.1	31.1	31.1	31.1	31.1	281562	281562	demersal	NA	9	Actinopterygii	Perciformes	24	23	20	20	20	3	3	12.116399765014648	12.116399765014648	8.040064334869385	14.170900011062622	11.795240008831025	11.615849494934082	11.615849494934082	7.803035259246826	12.102999687194824	1.1338499784469604	12.916407585144043	12.916407585144043	8.350076675415039	17.134000778198242	17.300100326538086	11.81694221496582	11.81694221496582	7.967081069946289	13.313499927520752	12.468799591064453	0.7000849624963958	0.7000849624963958	0.28072850847385816	1.6063817028186984	3.9856944560239134	0.2981400667190552	0.2981400667190552	0.24321431894302367
Monacanthus chinensis	Monacanthidae	6	34.166666666666664	32.5	36.9	NA	34.166666666666664	276256	276256	reef-associated	5	50	Actinopterygii	Tetraodontiformes	1130	1169	545	518	518	293	293	22.599997411935757	22.81738804086196	20.821187459561866	23.752303648212727	22.836791844604768	13.159158706665039	13.159158706665039	1.96773099899292	17.018999099731445	0.8528710007667542	31.59161376953125	31.59161376953125	31.527761459350586	30.58099937438965	29.830400466918945	21.85165023803711	22.48905372619629	21.084379196166992	23.27549934387207	23.07110023498535	4.2368035648129965	4.2567232938133905	6.032076133308237	3.49394453477842	5.099057465937162	5.271884872055053	4.8840274955749505	4.226677435684204
Moolgarda engeli	Mugilidae	5	39.62	38.4	40.8	39.9644668206294	39.9644668206294	309763	1043470	reef-associated	NA	NA	Actinopterygii	Perciformes	75	78	39	39	39	12	12	27.360966266729893	27.360966266729893	8.741009742785723	28.09695446130001	19.49208222916632	24.599853515625	24.599853515625	2.094817876815796	23.069000244140625	1.974269986152649	29.371789932250977	29.371789932250977	28.419586181640625	31.05699920654297	29.26289939880371	27.467182159423828	27.467182159423828	2.480644941329956	28.49650001525879	25.391599655151367	1.1911991207119281	1.1911991207119281	10.059002239566235	1.6891454152792695	10.331623747272475	1.478324313354492	1.478324313354492	0.519620705652237
Mugil curema	Mugilidae	1	34.71	34.71	34.71	34.71	34.71	159416	159416	reef-associated	0	300	Actinopterygii	Perciformes	8672	8609	5330	5318	5318	735	735	27.763919138697524	27.754054911627083	26.098242006922014	24.89010275866678	24.058866260815975	10.02389907836914	10.02389907836914	2.0819809436798096	7.257999897003174	1.3879499435424805	30.639265060424805	30.639265060424805	30.2995662689209	31.33300018310547	29.328399658203125	28.67535400390625	28.650236129760742	27.685184478759766	24.594999313354492	24.458499908447266	2.498064187057222	2.4983822327710885	4.829521306325728	1.6245639151642934	2.8208861435149686	1.468853893661499	1.5060936538696288	1.8200568717956542
Mullus barbatus barbatus	Mullidae	1	32	32	32	NA	32	293632	293632	demersal	10	328	Actinopterygii	Perciformes	3963	3219	1255	794	794	351	351	17.932046462222175	19.693928063579442	13.65184456608959	18.02265692987535	14.02382091473336	4.742363452911377	2.4724321365356445	2.4724321365356445	10.081000328063965	2.0868499279022217	29.282127380371094	29.06424331665039	26.840761184692383	28.065000534057617	25.01140022277832	15.64901351928711	21.684980392456055	13.246661186218262	18.611000061035156	13.65820026397705	4.553640046001107	4.633756842076375	2.3689085687291316	2.79542524961192	2.402643438131319	3.6479433119773863	3.3645610095977783	0.3950414915084839
Mullus surmuletus	Mullidae	1	30.7	30.7	30.7	NA	30.7	126986	126986	demersal	5	409	Actinopterygii	Perciformes	8108	7542	3213	815	815	23	23	15.197254068115122	15.410730542267558	12.549798962902274	13.523686391620151	11.656504980489474	3.178502082824707	2.0248446464538574	2.2365071773529053	8.89900016784668	0.996703028678894	29.282127380371094	29.06424331665039	25.537761688232422	28.797000885009766	22.21269989013672	15.120952606201172	16.354806900024414	13.054439544677734	12.057000160217285	11.525799751281738	3.497945221767109	4.970487139662733	3.91955193214662	3.418713431895915	2.2436707335976536	2.5943760881423947	3.2413776855468748	3.835030760192871
Nectamia savayensis	Apogonidae	1	39.4	39.4	39.4	39.4	39.4	398508	398508	reef-associated	3	25	Actinopterygii	Perciformes	457	452	118	118	118	13	13	27.778889907334378	27.79418393666159	8.294090918438163	27.999150226219367	19.792288472820793	22.175039291381836	22.175039291381836	2.1313507556915283	24.78499984741211	0.9575660228729248	30.0947322845459	30.0947322845459	28.988845825195312	30.854999542236328	29.606000900268555	28.055572509765625	28.094085693359375	2.636861562728882	28.165000915527344	24.73740005493164	1.5499763858364413	1.5540281113317254	9.169541142914658	1.3484907921584073	9.45980601626989	1.334263082885742	1.3281295085906981	0.6032800857067108
Notolabrus celidotus	Labridae	3	29.36	25.9	32.11	30.58441809156095	30.58441809156095	281786	281786	reef-associated	22	145	Actinopterygii	Perciformes	1627	934	302	241	241	23	23	14.919730468641353	15.064967458210294	11.656005730360617	16.509867163573347	15.877182561532072	10.078851699829102	9.393967628479004	2.3604860305786133	11.37600040435791	1.7792400121688843	21.189199447631836	24.319856643676758	24.293426513671875	27.202999114990234	25.451000213623047	15.051834106445312	15.148402214050293	11.117897987365723	17.52199935913086	17.04520034790039	1.784489764415628	1.9861301181373694	2.498587712463471	1.8927192136291067	2.3339994462678226	1.3607556558609009	1.2792503791809082	1.849504532432556
Notothenia angustata	Nototheniidae	2	25.71	24.88	26.54	25.844264705882356	25.844264705882356	279349	279349	demersal	0	100	Actinopterygii	Perciformes	22	14	7	6	6	1	1	8.654168912342616	9.176008313894272	6.580743074417114	10.321307879227858	8.472050251295933	2.462552785873413	2.462552785873413	1.3792054653167725	1.74399995803833	-0.06404630094766617	13.020490646362305	13.020490646362305	11.49351978302002	14.47599983215332	11.910200119018555	8.288881301879883	9.720848560333252	7.9390833377838135	11.369000434875488	9.3505401611328125	3.7108893098976687	3.7392496007800626	3.8741366271375783	3.472086651038011	3.704988034110739	4.24606931476593	4.306308918142318	4.262627349615097
Notothenia coriiceps	Nototheniidae	4	18.2925	17.1	21.58	NA	18.2925	234679	234679	demersal	0	550	Actinopterygii	Perciformes	711	693	558	555	555	7	7	1.4257233501515454	1.3812613023674467	1.0528987602413415	-0.437135587823808	-0.6751083870073536	-1.6856039762496948	-1.8694735765457153	-1.0569944381713867	-1.555999994277954	-1.695039987564087	8.557378768920898	8.731060981750488	3.7021968364715576	17.402000427246094	5.882030010223389	0.5892561674118042	0.47216227650642395	0.9166030287742615	-1.4500000476837158	-1.3022500276565552	2.7015940433021277	2.702015735796553	1.0793482584238665	2.1463896222662893	1.606743449710504	2.4184980014562605	2.3756630602419375	1.3860163200393318
Notothenia rossii	Nototheniidae	1	16.16	16.16	16.16	NA	16.16	234840	234840	demersal	5	350	Actinopterygii	Perciformes	346	342	204	175	175	8	8	5.200737793605937	6.457481779381187	3.9132114089913888	5.653901171452271	3.533146546160925	-1.2389459609985352	-1.9423898458480835	-0.03321453183889389	-1.4220000505447388	-1.366819977760315	8.710275650024414	11.1149263381958	8.675115585327148	27.132999420166016	8.247879981994629	6.446498870849609	8.100028991699219	3.968825340270996	4.627999782562256	3.6133499145507812	2.6711824320565567	3.505004571529268	2.2104035199735055	5.176138703616461	2.268458629224958	1.1023198076248168	2.9131126916885375	2.9572732247829436
Ocyurus chrysurus	Lutjanidae	1	32.8	32.8	32.8	NA	32.8	159803	159803	reef-associated	0	180	Actinopterygii	Perciformes	63657	63631	459	342	342	6	6	28.50212650936747	28.817928274277293	18.100839397003107	26.723641943281432	26.235971024576948	20.197782516479492	20.197782516479492	1.6274340152740479	11.22599983215332	1.8989299535751343	30.87548065185547	30.87548065185547	30.552898406982422	30.44300079345703	29.495100021362305	28.709531784057617	29.164875030517578	18.84273910522461	26.77199935913086	26.57430076599121	1.2939450498942275	1.2019407709288983	9.187300615545762	0.37624350847564314	1.7309818013102303	1.4263543601989745	1.0394867259979248	10.90985279045105
Oligocottus maculosus	Cottidae	3	29.31	27.61	30.8	29.256671469740635	29.256671469740635	281872	281872	demersal	0	102	Actinopterygii	Scorpaeniformes	236	221	182	182	182	16	16	11.092536045954777	11.092536045954777	6.897168281750801	10.027131799372231	9.783771078761031	6.7574076652526855	6.7574076652526855	2.092845916748047	5.340000152587891	1.0109599828720093	15.01115608215332	15.01115608215332	8.3294525146484375	24.774999618530273	16.890199661254883	13.24714183807373	13.24714183807373	7.440206527709961	9.583000183105469	10.136699676513672	3.2165597949427895	3.2165597949427895	1.7418792866231225	1.918158889099789	1.7985343392208042	1.889092809677124	1.889092809677124	0.10881721487045287
Oncorhynchus keta	Salmonidae	8	28.675	27.1	29.9	28.68421052631579	28.68421052631579	127183	127183	benthopelagic	0	250	Actinopterygii	Salmoniformes	7725	7725	7674	7671	7671	87	87	9.487594987831864	10.197622537612915	5.7399878082452	5.5135742411988975	3.6156739195353715	4.788275718688965	4.871142387390137	1.7024061679840088	0.1459999978542328	-0.4851590096950531	15.52973461151123	15.52973461151123	13.782292366027832	11.368000030517578	11.162699699401855	9.362259864807129	9.982120513916016	6.0283379554748535	5.677000045776367	3.663450002670288	2.3739768254346565	2.0198976701425195	2.744203345243765	0.9234313147093995	1.1838145386134777	2.2752294485092164	1.9851204334259032	3.3378690742492676
Ostorhinchus aureus	Apogonidae	5	36.54	32	39.3	NA	36.54	712648	712648	reef-associated	1	40	Actinopterygii	Perciformes	260	285	144	134	134	15	15	26.197013861744118	26.148984605902868	14.12056944228166	26.923018462569626	21.69979166543042	14.484417915344238	17.687936782836914	2.2460622787475586	18.2189998626709	1.0554300546646118	30.131336212158203	30.131336212158203	29.48223876953125	30.281999588012695	29.195899963378906	26.549602508544922	26.508869171142578	17.21442222595215	27.091999053955078	24.818599700927734	2.7664343719774225	2.6140923278593133	10.145278653516986	2.2180084815765726	7.794043939075218	2.6861379226684567	2.791879159927368	13.124091491889953
Ostorhinchus novemfasciatus	Apogonidae	7	37.58571428571429	34.8	40.9	NA	37.58571428571429	319881	319881	reef-associated	1	4	Actinopterygii	Perciformes	413	407	192	191	191	21	21	27.306680856749068	27.30937726409347	10.12562863252781	28.17819163465747	18.40667662873787	18.804637908935547	18.804637908935547	2.0923655033111572	22.604999542236328	1.106410026550293	29.869123458862305	29.869123458862305	28.988845825195312	30.944000244140625	29.27429962158203	27.932058334350586	27.937034606933594	3.3829833269119263	28.525999069213867	23.864200592041016	2.1907598818750444	2.1976336848586535	9.489334821909527	1.5847108545965662	9.576173607947881	1.5954532424926757	1.65543021068573	1.7972339450597763
Pachycara brachycephalum	Zoarcidae	1	17.15	17.15	17.15	NA	17.15	234688	234688	bathydemersal	200	1810	Actinopterygii	Perciformes	59	55	42	26	26	1	1	-0.36312853487638325	-0.7809872349788403	-0.3048834538665311	-1.055444435664901	-0.2189970541814411	-2.1738319396972656	-3.023103952407837	-2.214231252670288	-1.6109999418258667	-1.543869972229004	1.0096663236618042	0.7100207805633545	1.3549087047576904	-0.1599999964237213	1.4914900064468384	-0.155737042427063	-0.6103436946868896	-0.3112521767616272	-1.1815000176429749	-0.44269099831581116	1.1512960957942702	1.020066790816947	1.045880126781715	0.4258218892609681	0.8820113260090243	1.4712425306081771	1.096774290472269	1.4777572440505027
Pagothenia borchgrevinki	Nototheniidae	2	10.594999999999999	6	15.19	NA	10.594999999999999	234801	234801	pelagic-oceanic	0	550	Actinopterygii	Perciformes	372	369	291	286	286	158	158	-1.5163078495325186	-1.4242306154176414	0.38850273600364305	-1.2192369525748972	-1.4590043363412974	-1.8941854238510132	-1.9550187587738037	-1.472093939781189	-1.5950000286102295	-1.7376999855041504	2.2088124752044678	2.2088124752044678	0.8541690707206726	-0.36399999260902405	1.5846600532531738	-1.892539620399475	-1.892539620399475	0.6352306008338928	-1.1979999542236328	-1.4599299430847168	0.7019493160352676	0.7836138446198949	0.5085244632067876	0.1364849292676299	0.4903597523246722	0	0	0
Pagrus major	Sparidae	4	28.325	24	31.6	NA	28.325	273976	273976	demersal	10	200	Actinopterygii	Perciformes	76	68	36	28	28	8	8	21.64919364452362	22.25179054737091	18.579229253530503	21.678300046920775	20.270881175994873	13.766648292541504	13.766648292541504	2.342026710510254	14.866999626159668	9.886260032653809	29.66118049621582	29.66118049621582	29.651193618774414	29.045000076293945	27.78820037841797	22.48585605621338	22.16699504852295	20.83006477355957	22.027999877929688	21.71894931793213	5.373100398191692	4.716719062545712	7.672769029550557	4.194295329442578	5.086199239454156	8.124710947608948	4.859689732933044	7.665842390441894
Paracirrhites hemistictus	Cirrhitidae	1	40.2	40.2	40.2	40.2	40.2	277097	277097	reef-associated	1	20	Actinopterygii	Perciformes	1019	962	26	26	26	0	0	28.13684635488396	28.213698817114544	2.2243827139465218	28.438096458847458	4.907724089161522	25.509292602539062	25.62555694580078	1.9431841373443604	26.312000274658203	0.9005060195922852	29.97291374206543	29.967082977294922	26.404682159423828	30.3439998626709	28.80150032043457	28.559555053710938	28.559555053710938	2.203051805496216	28.49799919128418	3.524899959564209	1.1733437567920506	1.2310661574800006	0.8483617814069164	0.7423500425042592	4.766361725889247	1.0258565608978272	1.0918610595703124	0.03398456854820251
Paralichthys californicus	Paralichthyidae	4	30.75	30	31	NA	30.75	275809	275809	demersal	0	183	Actinopterygii	Pleuronectiformes	232	223	208	208	208	74	74	16.879133033752442	17.274222373962402	6.213238541285197	19.348053663368994	17.216707856863138	9.666104316711426	9.666104316711426	2.1255457401275635	11.177000045776367	1.29367995262146	27.068523406982422	27.068523406982422	9.796721458435059	25.479999542236328	25.128700256347656	16.448087692260742	17.030223846435547	7.539752006530762	19.437000274658203	17.158199310302734	4.759882637930179	4.425669697881208	2.4471905188480636	3.2592802789214192	4.3452273205796335	3.28418828086853	2.7959752790451047	1.8065779958724975
Paralichthys olivaceus	Paralichthyidae	1	31.26	31.26	31.26	NA	31.26	275816	275816	demersal	10	200	Actinopterygii	Pleuronectiformes	46	33	10	10	10	3	3	18.12340674193009	18.150537449380625	12.936704718548318	19.169433466593425	16.04529333114624	5.77254581451416	5.77254581451416	2.446928024291992	13.449000358581543	2.442039966583252	29.117103576660156	29.117103576660156	27.49927520751953	27.062999725341797	26.290000915527344	16.704574584960938	16.704574584960938	9.321775436401367	15.946500301361084	13.79990005493164	7.34898247806839	7.368988394610635	6.713746404816709	5.274606043123073	7.2751755276728245	8.598185272979736	8.598185272979736	4.65910149307251
Paralticus amboinensis	Blenniidae	1	40.7	40.7	40.7	40.7	40.7	282069	282069	reef-associated	0	1	Actinopterygii	Perciformes	4	4	2	2	2	0	0	29.78623390197754	29.78623390197754	11.146440029144287	28.865999221801758	16.623194575309753	29.467540740966797	29.467540740966797	4.313387870788574	27.43899917602539	3.7420899868011475	30.10492706298828	30.10492706298828	17.9794921875	30.292999267578125	29.50429916381836	29.78623390197754	29.78623390197754	11.146440029144287	28.865999221801758	16.623194575309753	0.45070019053694405	0.45070019053694405	9.6633950347494	1.647757721125188	14.873818403270334	0.47249448051452636	0.47249448051452636	10.130683129978179
Parophrys vetulus	Pleuronectidae	1	26.1	26.1	26.1	NA	26.1	254393	254393	demersal	0	550	Actinopterygii	Pleuronectiformes	4303	5712	736	222	222	79	79	8.597727788187012	10.981657972883006	4.835460755874984	10.081826033948603	7.948874265648598	0.973028838634491	1.0090123414993286	0.8050369620323181	3.125	1.1338499784469604	16.028335571289062	16.028335571289062	14.563828468322754	26.974000930786133	17.03860092163086	8.013068199157715	10.703490257263184	4.64639139175415	10.621000289916992	8.037919998168945	1.7661666980378237	2.044033430622945	2.6851864044245826	1.5843302235743746	1.6645479442141038	0.918670299911499	1.781424402809143	3.9773776156425473
Pentapodus setosus	Nemipteridae	2	36.1	35	37.2	NA	36.1	282210	282210	reef-associated	5	50	Actinopterygii	Perciformes	69	137	89	42	42	6	6	27.789584755897522	27.03678570797569	25.513883992245322	27.635190759906333	24.78837038906476	22.21731185913086	22.992374420166016	2.2771809101104736	23.915000915527344	1.6780400276184082	31.59161376953125	31.59161376953125	31.527761459350586	30.29599952697754	29.84869956970215	27.361787796020508	26.25486183166504	26.0006046295166	27.270999908447266	25.627599716186523	2.629877888580015	1.9932118909858634	5.667969362846448	1.4094138798578237	5.717831860238109	2.5967938871383667	0.36337680816650386	0.3066758869171142
Periophthalmus argentilineatus	Gobiidae	1	40.8	40.8	40.8	40.8	40.8	209268	209268	reef-associated	0	1	Actinopterygii	Perciformes	394	388	252	252	252	76	76	27.549208655076868	27.549208655076868	16.688284064040463	28.088448726213894	23.80448737110083	19.57054901123047	19.57054901123047	2.0788042545318604	21.261999130249023	0.7292029857635498	30.416545867919922	30.416545867919922	29.449527740478516	31.134000778198242	29.67490005493164	28.408761978149414	28.408761978149414	21.825090408325195	28.70699977874756	27.06570053100586	2.2130372494340675	2.2130372494340675	10.312193053332624	1.9945034700716155	8.235896012200424	1.7250232320785521	1.7250232320785521	9.376758967208861
Periophthalmus kalolo	Gobiidae	1	40.7	40.7	40.7	40.7	40.7	209264	209264	reef-associated	0	2	Actinopterygii	Perciformes	128	129	87	87	87	10	10	28.38943013690767	28.38943013690767	10.771596102487473	28.48922683010582	18.29079427238272	24.389785766601562	24.389785766601562	2.0788042545318604	22.437999725341797	0.9575660228729248	29.812665939331055	29.812665939331055	27.012435913085938	30.41200065612793	29.249399185180664	29.00337028503418	29.00337028503418	6.101264476776123	28.966999053955078	25.462600708007812	1.4871070450097	1.4871070450097	9.130555212980513	1.5358756711381165	11.625921038887736	0.7159399749755859	0.7159399749755859	5.732431395864486
Pholis ornata	Pholidae	1	31.5	31.5	31.5	NA	31.5	273692	273692	demersal	0	50	Actinopterygii	Perciformes	97	89	51	51	51	22	22	12.920509689732603	13.363772643239875	4.729226099817376	10.404268720256749	9.945325767816003	7.4789509773254395	7.4789509773254395	2.488248825073242	4.322999954223633	1.544450044631958	16.028335571289062	16.028335571289062	15.077628135681152	25.982999801635742	12.560400009155273	14.540626049041748	14.933576583862305	2.4998116493225098	9.940999984741211	10.289299964904785	3.0496139994788614	2.7096227111731985	2.894064922474594	2.4003754942670956	2.02563485458198	2.205678137683868	1.623089674758911	0.01714304323196411
Plagiotremus azaleus	Blenniidae	1	38.04	38.04	38.04	38.04	38.04	278234	278234	reef-associated	2	23	Actinopterygii	Perciformes	489	487	377	376	376	42	42	26.60649724440141	26.703244252247853	7.212168680654989	25.921186601445918	16.54500253468417	20.36371612548828	20.36371612548828	2.1547420024871826	21.62299919128418	1.4627399444580078	29.560611724853516	29.929845809936523	27.675954818725586	30.416000366210938	28.49880027770996	27.41199016571045	27.42595863342285	5.040684700012207	25.749000549316406	14.791399955749512	2.1594671393328104	2.109914815793481	4.861379504331225	2.3446058358684767	7.174015488107422	1.3891499479293823	1.0699142314910888	2.6051819529533384
Plotosus lineatus	Plotosidae	4	36.325	34	38.5	NA	36.325	217659	217659	reef-associated	1	60	Actinopterygii	Siluriformes	1136	1056	730	692	692	73	73	26.092211828641364	26.227778712471764	14.01865839106696	25.67917278169494	21.791865543576975	18.162525177001953	18.162525177001953	2.2460622787475586	19.63800048828125	0.7292029857635498	32.01893615722656	32.01893615722656	32.01893615722656	31.066999435424805	29.654800415039062	26.573476791381836	26.665011405944824	14.698356628417969	26.586000442504883	23.7283992767334	3.1518617818814127	3.0451467517022124	10.800733434887976	3.1233583790683657	7.383485932915691	3.642458018875122	3.6891271951675413	17.65094185423851
Poecilia reticulata	Poeciliidae	16	40.9175	38.95	42.86	41.11856019377038	41.11856019377038	154400	154400	benthopelagic	NA	NA	Actinopterygii	Cyprinodontiformes	192	187	151	151	151	132	132	24.87310552597046	24.87310552597046	16.873225655820633	26.236363636363638	22.637061127749355	16.024349212646484	16.024349212646484	2.3683111667633057	17.899999618530273	1.106410026550293	30.33068084716797	30.33068084716797	29.582534790039062	29.774999618530273	28.740699768066406	27.036182403564453	27.036182403564453	19.229793548583984	27.041000366210938	25.479000091552734	4.1254501941522905	4.1254501941522905	10.652376550496466	3.0803633135592645	7.739224048603414	2.28988046207428	2.28988046207428	10.90349016151428
Pomatoschistus minutus	Gobiidae	3	27.883333333333333	25.58	30.02	NA	27.883333333333333	126928	126928	demersal	4	200	Actinopterygii	Perciformes	6481	6233	2142	1256	1256	318	318	13.404625626946101	12.942948914709545	11.670174378622528	11.742918844053731	11.285595893940478	3.090472936630249	0.37635552883148193	0.8972947001457214	6.51800012588501	2.1427900791168213	26.599260330200195	25.69322967529297	20.839139938354492	21.944000244140625	18.285600662231445	14.29577350616455	14.085112571716309	11.658620834350586	11.932999610900879	11.49020004272461	3.9904748957700975	4.530737579216323	4.002693398318078	1.2633248214408805	1.3755072512010333	3.9251920400619507	4.560510436820984	4.3326491415023805
Premnas biaculeatus	Pomacentridae	3	39.5	39.3	39.73	39.49666666666666	39.49666666666666	212768	212768	reef-associated	1	16	Actinopterygii	Perciformes	295	266	191	191	191	6	6	27.21151117960612	27.222357940673827	17.414092537562052	27.549715320880598	22.00431978885944	16.11656379699707	16.11656379699707	2.283149480819702	16.091999053955078	1.5226099491119385	30.0185489654541	30.00047492980957	29.503864288330078	30.944000244140625	29.67770004272461	27.505962371826172	27.606464385986328	23.045957565307617	26.88599967956543	26.344600677490234	2.178314223828952	2.1838636865398335	10.678914826714296	1.4840386700893267	9.080926870037336	2.1357054794311523	1.9994349346160887	8.399464818191527
Pseudocaranx dentex	Carangidae	10	33.87	30.8	36.3	34.61311475409836	34.61311475409836	126812	126812	reef-associated	10	238	Actinopterygii	Perciformes	3724	4224	2093	1448	1448	199	199	16.639486535062034	16.953442971026178	12.552043269707765	17.677915520519942	16.272553570714795	6.191155910491943	9.054078102111816	1.9532567262649536	7.8520002365112305	0.7905070185661316	29.62039566040039	30.11095428466797	29.47188377380371	29.19499969482422	27.146499633789062	15.714849472045898	16.26510238647461	13.363003730773926	17.375999450683594	16.913700103759766	3.305100036681009	3.1007939886464198	4.981700661747896	2.134893239406923	3.2962684958644806	2.4350629291534425	2.813862749862671	4.9244768486022945
Pseudopleuronectes americanus	Pleuronectidae	1	25.6	25.6	25.6	NA	25.6	158885	158885	demersal	5	143	Actinopterygii	Pleuronectiformes	26606	26781	11004	4988	4988	392	392	9.732156513110876	11.389566238467514	10.059692194161666	9.75364490718405	8.790336815640119	-2.8453760147094727	-2.8453760147094727	-3.252115488052368	1.6890000104904175	-0.48559001088142395	26.307952880859375	26.940982818603516	26.307952880859375	26.974000930786133	24.090200424194336	8.833405494689941	12.078109741210938	9.482215881347656	9.479999542236328	8.492939949035645	5.25138526984695	5.674521975903357	4.39441120403721	2.2370918534463313	3.005212614041785	5.759004915618896	5.814775479125976	4.039421024322509
Pseudorhombus elevatus	Paralichthyidae	1	37.2	37.2	37.2	NA	37.2	220052	220052	demersal	7	200	Actinopterygii	Pleuronectiformes	1044	861	683	482	482	63	63	26.04515149620142	26.431191618021057	25.089426888010433	27.228260676066082	25.496073231213074	14.68061637878418	22.079252243041992	2.3424794673919678	22.81399917602539	1.7264000177383423	30.355058670043945	30.70651626586914	31.236133575439453	30.05299949645996	28.71940040588379	25.793397903442383	26.73705291748047	25.975353240966797	27.298999786376953	26.398500442504883	2.4278268256167332	2.2043546385124992	4.780335549278374	1.2707019925264982	4.601532155195337	2.6569221445083615	2.569619805908203	2.45981496963501
Pterois volitans	Scorpaenidae	1	36.9	36.9	36.9	36.89999999999999	36.89999999999999	159559	159559	reef-associated	2	55	Actinopterygii	Scorpaeniformes	3295	2436	884	713	713	69	69	27.62276391823267	27.77568259601737	19.134040742325425	26.862780753499504	23.708556336469172	14.451687812805176	15.05601978302002	-0.039000000804662704	14.920999526977539	0.6394889950752258	30.546323776245117	30.87548065185547	30.552898406982422	31.155000686645508	29.49839973449707	28.409101486206055	28.613962173461914	24.31623077392578	26.913000106811523	26.168699264526367	2.31046526209026	2.3986843235154587	10.073830186339942	1.7007621857936852	6.038932972845337	1.705272217941284	1.6048784168243406	7.246861861038208
Quietula y-cauda	Gobiidae	4	41.225	37.4	43	41.78809373020899	41.78809373020899	282537	282537	demersal	NA	NA	Actinopterygii	Perciformes	129	129	112	112	112	59	59	18.10757895076976	17.941660712747012	6.0265031562132	22.779457092285156	20.906777923447745	16.316579818725586	16.316579818725586	2.8221967220306396	16.534000396728516	1.5769799947738647	19.99583625793457	19.832242965698242	8.084699630737305	27.024999618530273	25.92009925842285	17.586894989013672	17.586894989013672	7.645345211029053	23.847999572753906	23.281700134277344	1.2411187148450382	1.3032098968486183	2.4437997673937204	3.207815009601599	5.045694478415481	1.2002265277862547	1.2002265277862547	0.5646331240653991
Rhabdosargus holubi	Sparidae	1	33	33	33	NA	33	218625	218625	demersal	NA	NA	Actinopterygii	Perciformes	340	338	167	167	167	43	43	20.22882087885985	20.27487362197965	9.323395690025642	20.905922117071636	21.343617578684274	14.608628273010254	15.759614944458008	2.6569340229034424	17.117000579833984	0.5030990242958069	26.652996063232422	26.652996063232422	21.0011043548584	24.847999572753906	24.981399536132812	20.151763916015625	20.151763916015625	6.710676670074463	20.108999252319336	21.86090087890625	2.3082167169678307	2.235015203724665	4.736960090755932	1.967409794910998	2.8186429622722673	2.2251470752716065	2.1842961696624754	1.2213928733825683
Rypticus nigripinnis	Serranidae	2	39.85	39.5	40.2	39.92777777777778	39.92777777777778	275961	275961	reef-associated	3	60	Actinopterygii	Perciformes	282	273	213	212	212	32	32	26.696174764633177	27.74384880065918	8.912301927316385	27.502215713880865	21.587679634945026	13.628076553344727	24.99761962890625	2.0819809436798096	19.58099937438965	1.491919994354248	29.388263702392578	29.388263702392578	28.1300106048584	31.052000045776367	28.957799911499023	27.77963924407959	27.85295867919922	10.849079132080078	28.545000076293945	24.340200424194336	3.1520891163934825	0.9972715884688674	6.205818601312894	2.307475610405839	7.576388749302057	1.0666749464035035	0.9589160488128662	8.928802318668366
Sardinops sagax	Clupeidae	16	30.16875	24.3	33.9	NaN	30.16875	217452	217452	pelagic-neritic	0	200	Actinopterygii	Clupeiformes	4058	3600	1103	768	768	251	251	15.946732560586682	16.862760068838206	12.572915706215268	18.0711358756085	16.043620345271428	6.497254371643066	7.2006144523620605	1.902944803237915	5.063000202178955	0.4634920060634613	27.66414451599121	30.252248764038086	28.258312225341797	28.60700035095215	27.721500396728516	16.042842864990234	16.469890594482422	13.94678783416748	17.756999969482422	17.146099090576172	3.0429904637885863	2.527648827900273	4.662232851760443	2.6550445195455135	3.899781474764957	2.1570217002868652	1.888080444717407	5.107538166618347
Sarpa salpa	Sparidae	1	32.5	32.5	32.5	NA	32.5	127064	127064	benthopelagic	5	70	Actinopterygii	Perciformes	1931	1928	129	128	128	212	212	19.293048315276167	19.39293132464091	8.77138403362698	17.98103959743793	16.60818629317628	13.270580291748047	13.809286117553711	2.6093695163726807	10.286999702453613	2.1427900791168213	29.282127380371094	29.06424331665039	23.52362632751465	26.75200080871582	26.482099533081055	18.951095581054688	18.951095581054688	8.510746955871582	17.349000930786133	17.310699462890625	2.6216279666501374	2.73457216916851	2.489794627450444	1.5837287292219595	2.4725011466255564	3.03084253578186	3.03084253578186	0.7348779865264892
Sciaenops ocellatus	Sciaenidae	3	32.97666666666667	29.23	34.85	33.32733990147783	33.32733990147783	159335	159335	demersal	10	NA	Actinopterygii	Perciformes	22792	22791	14209	14168	14168	2612	2611	25.50117912178022	25.495274824622225	25.209765720171124	24.78828446806833	24.451488878448725	-1.75276517868042	-1.75276517868042	0.8552504777908325	12.095000267028809	-0.7808420062065125	30.639265060424805	30.639265060424805	30.145967483520508	28.29400062561035	27.01180076599121	25.38288688659668	25.379920959472656	25.065126419067383	24.70400047302246	24.479900360107422	2.5941221612286305	2.59513833570995	2.6187413228758794	0.8938101411858744	0.5815858452729411	2.875843239212036	2.880240522766113	3.1061817180633544
Scolopsis taenioptera	Nemipteridae	2	36.65	35.5	37.8	NA	36.65	276789	276789	demersal	2	50	Actinopterygii	Perciformes	1721	1258	921	597	597	12	12	27.852093586228367	28.061925723585166	27.037727296803254	28.11299515842052	27.214701118285546	17.511075973510742	22.627201080322266	2.2956700325012207	24.447999954223633	1.3479299545288086	30.51266860961914	30.728635787963867	31.236133575439453	30.944000244140625	29.830400466918945	28.612808227539062	28.01411247253418	27.570878982543945	28.229000091552734	27.731249809265137	2.14411985701484	1.8986536494064903	4.374681114898628	0.6945776945494385	2.1266040295329205	1.807656814956665	1.9986007232666014	2.2524215446472167
Scomber japonicus	Scombridae	1	28.8	28.8	28.8	28.799999999999997	28.799999999999997	127022	127022	pelagic-neritic	0	300	Actinopterygii	Perciformes	26837	26749	2178	1599	1599	3542	3542	18.686908653477097	18.89949653079448	11.71824216103222	18.6287182883207	17.90210504449569	4.703304290771484	8.632452964782715	1.9369585514068604	3.075000047683716	0.33287298679351807	29.552949905395508	30.252525329589844	28.900327682495117	29.839000701904297	29.234500885009766	18.573867797851562	18.65973472595215	8.8400421142578125	18.21500015258789	17.7268009185791	2.213429175252484	2.086689230521746	4.798110830817209	2.39161454892437	3.0568193796947756	1.9905951221466063	1.9762834487915037	3.442005868577957
Scorpaena porcus	Scorpaenidae	1	32.5	32.5	32.5	NA	32.5	127247	127247	demersal	NA	800	Actinopterygii	Scorpaeniformes	727	646	110	98	98	14	14	16.776253890635363	20.241412785801575	13.261495672873338	19.43502992768831	14.829559840167626	8.799897193908691	8.799897193908691	3.9061450958251953	8.460000038146973	0.670009970664978	29.282127380371094	29.06424331665039	27.199169158935547	28.96500015258789	25.07200050354004	15.535093784332275	21.46989154815674	13.154213905334473	19.552000045776367	14.473400115966797	3.583598906319427	4.183839792059567	1.5565724439817648	1.9382869962760687	2.514720341069368	1.6819432854652403	4.486884922599792	0.11371573219299316
Sebastes dallii	Sebastidae	1	25.9	25.9	25.9	25.9	25.9	274786	274786	demersal	18	256	Actinopterygii	Scorpaeniformes	19	10	4	4	4	0	0	14.331295013427734	15.600508371988932	4.139933427174886	16.048499965667723	13.562672901153565	9.701685905456543	13.485185623168945	2.0185818672180176	12.779999732971191	8.435930252075195	18.560087203979492	18.560087203979492	8.057665824890137	17.46299934387207	17.06369972229004	14.498276233673096	14.83902645111084	3.8939058780670166	16.675000190734863	14.711699962615967	3.796973258368074	2.309744723300775	2.340839475741073	1.7367556682346992	3.2273891063725992	5.8993199715614315	2.0072044115066525	2.178219152069092
Seriola quinqueradiata	Carangidae	10	34.86	32	36.9	35.44210526315789	35.44210526315789	276651	276651	demersal	NA	100	Actinopterygii	Perciformes	11	6	4	4	4	1	1	23.693312644958496	23.693312644958496	17.63849639892578	20.545599746704102	15.877871990203857	22.609966278076172	22.609966278076172	10.064512252807617	16.437999725341797	3.486959934234619	24.77665901184082	24.77665901184082	25.212480545043945	24.906999588012695	22.966800689697266	23.693312644958496	23.693312644958496	17.63849639892578	20.656999588012695	18.75	1.5320831247926017	1.5320831247926017	10.711231100639113	3.218621806408886	7.424655214189514	1.6061693235397339	1.6061693235397339	11.22918889503479
Siganus canaliculatus	Siganidae	3	35.266666666666666	34	36.4	NA	35.266666666666666	219687	219687	reef-associated	1	50	Actinopterygii	Perciformes	1434	1272	811	427	427	25	25	27.80988551737688	27.99872231793827	26.333484078017918	27.802529196597714	26.414210811842892	8.5694122314453125	17.988637924194336	2.281679153442383	18.722999572753906	0.8072860240936279	31.59161376953125	31.59161376953125	31.527761459350586	32.38999938964844	29.90839958190918	28.612808227539062	28.315975189208984	27.303112030029297	28.01099967956543	27.236099243164062	2.8815427792052684	1.8785677586684555	5.098390081945652	1.2286736022079399	3.531098480589657	2.268571310806274	1.9795948436737059	2.189926389312744
Sillago sihama	Sillaginidae	2	37.75	36.7	38.8	NA	37.75	127046	127046	reef-associated	0	60	Actinopterygii	Perciformes	764	754	471	452	452	137	137	27.32529040360198	27.297936433198437	19.960193013513326	27.583233377342285	24.687029975160016	18.46918487548828	18.46918487548828	2.1757848262786865	19.12299919128418	0.9575660228729248	31.09933853149414	31.09933853149414	31.236133575439453	30.944000244140625	29.841899871826172	27.71363067626953	27.627432823181152	24.746827125549316	28.437000274658203	27.103900909423828	2.3733022758780065	2.3769637195212936	9.918536151609901	2.201655765028537	6.737579183441403	2.5461827087402344	2.6939950624465943	5.258824515724182
Solea ovata	Soleidae	1	37.9	37.9	37.9	NA	37.9	274311	274311	demersal	NA	NA	Actinopterygii	Pleuronectiformes	31	31	29	29	29	12	12	29.102255821228027	29.114639282226562	20.35053825378418	27.06057899876645	22.49458558935868	28.42625617980957	28.42625617980957	14.02817153930664	25.125	9.059980392456055	29.778255462646484	29.803022384643555	26.67290496826172	29.70199966430664	29.34269905090332	29.102255821228027	29.114639282226562	20.35053825378418	26.804000854492188	23.879499435424805	0.956007861053331	0.9735207195465777	8.94117675391036	1.803665112984545	7.379687998182582	1.0022370683670043	1.0205967876434325	9.3735408908844
Solea solea	Soleidae	1	31.3	31.3	31.3	31.3	31.3	127160	127160	demersal	0	150	Actinopterygii	Pleuronectiformes	71408	66493	30596	12842	12842	523	523	15.250701055435874	14.93573562801634	14.065612608951033	11.872847162977898	11.371757548603846	1.4950722455978394	0.37635552883148193	0.647078812122345	8	2.1427900791168213	27.434614181518555	28.40962791442871	23.371170043945312	25.520000457763672	24.376699447631836	15.71642017364502	15.832113265991211	14.890911102294922	11.852999687194824	11.393099784851074	3.2212852590119803	3.945104921469916	3.829814337621385	1.056257553519602	0.9894509273354305	2.0978789434432983	2.0750738674163816	3.485049406814575
Sphoeroides annulatus	Tetraodontidae	9	40.03666666666667	36.7	42.4	NA	40.03666666666667	275272	275272	reef-associated	10	60	Actinopterygii	Tetraodontiformes	746	731	673	673	673	202	202	26.99133014678955	27.494591647181018	8.902039581331714	26.22874667739147	21.330171115907696	19.97395133972168	21.479646682739258	2.201664447784424	17.61199951171875	1.2264900207519531	29.844045639038086	29.844045639038086	27.818958282470703	31.33300018310547	29.207300186157227	27.728901863098145	27.830241203308105	10.774686336517334	26.367000579833984	23.37700080871582	2.126109441858214	1.7027933890639304	6.136267951151471	2.9439844208372485	6.920681635185507	1.1028090230941772	0.9599213441848754	8.502292324876786
Stegastes acapulcoensis	Pomacentridae	1	35.72	35.72	35.72	35.72	35.72	276658	276658	reef-associated	2	16	Actinopterygii	Perciformes	322	320	135	135	135	18	18	27.41321653417639	27.408947918866133	6.675778285877125	27.496914029910865	19.37539040766015	17.907411575317383	17.907411575317383	2.0593247413635254	19.503999710083008	1.4681199789047241	29.560611724853516	29.929845809936523	25.348329544067383	30.416000366210938	29.09869956970215	27.88595962524414	27.88595962524414	5.027684688568115	27.54800033569336	15.575699806213379	1.4560116705687676	1.4613823850330325	4.528896675398024	1.8325105505099957	6.5278201523924	0.6864428272247314	0.6856453777313232	0.12157357892990112
Stegastes variabilis	Pomacentridae	1	37.58	37.58	37.58	37.58	37.58	276688	276688	reef-associated	0	30	Actinopterygii	Perciformes	36603	36570	163	98	98	2	2	28.41101152577894	28.804040416182854	19.270747814733593	26.620643835572647	26.278228863457624	21.983118057250977	22.05629539489746	1.6274340152740479	22.674999237060547	3.063349962234497	30.725648880004883	30.87548065185547	30.590898513793945	29.524999618530273	28.268800735473633	28.519102096557617	29.059518814086914	25.583349227905273	26.524999618530273	26.43720054626465	1.2675886787907664	1.1527648417423297	9.358715256708996	0.3191026858992435	1.155186811155644	1.4018737918853759	1.031263381576538	2.8603269081115723
Stenotomus chrysops	Sparidae	4	32.825	30.2	35.6	33.36152681488565	33.36152681488565	159811	159811	demersal	15	NA	Actinopterygii	Perciformes	11630	11625	5538	753	753	4	4	21.06323715515162	21.102873617568005	20.103272812036664	17.251700196964954	18.06172414466504	1.0703214406967163	-0.3423822224140167	1.172356128692627	7.658999919891357	1.8115400075912476	29.498079299926758	29.56376838684082	29.25432777404785	27.054000854492188	26.74690055847168	21.453096389770508	21.67009735107422	21.237712860107422	16.054000854492188	17.96299934387207	5.324745161445321	5.794037995781448	6.332580834177894	4.337795436007887	4.943178384158308	6.347714934539795	6.57515488243103	6.524711960220337
Symphodus ocellatus	Labridae	1	32.8	32.8	32.8	NA	32.8	273572	273572	reef-associated	1	30	Actinopterygii	Perciformes	202	97	78	78	78	2	2	19.662319936250384	19.652319707368548	13.337985239530864	17.99024224532278	14.136919282612048	14.753434181213379	14.753434181213379	13.116595268249512	15.232999801635742	9.230469703674316	24.795936584472656	24.604272842407227	13.90687370300293	22.59000015258789	22.006500244140625	20.243791580200195	20.308103561401367	13.363386154174805	17.659000396728516	14.569600105285645	3.998863685529528	3.975032388598568	0.17534911647959486	1.6331854694040773	2.4484020875822505	5.480013534164429	5.575362477493286	0.07805673179626464
Taeniura lymma	Dasyatidae	7	40.472857142857144	39	42.56	NA	40.472857142857144	217422	217422	reef-associated	1	20	Elasmobranchii	Myliobatiformes	1894	296	199	199	199	24	24	26.721043262285054	26.60606295792098	15.599302606883978	27.25297424372505	24.533546107218545	18.11170196533203	15.149020195007324	-0.024000000208616257	21.71299934387207	1.6775399446487427	30.75733757019043	31.689956665039062	30.490686416625977	30.944000244140625	29.84869956970215	27.76171875	27.726917266845703	21.670570373535156	27.047500610351562	26.104050636291504	3.2044159654030255	3.524160244079608	12.215089271844398	1.9013730623809946	5.587969165107375	2.811781463241577	2.8358633068084713	11.613641558074951
Tautogolabrus adspersus	Labridae	1	27.5	27.5	27.5	NA	27.5	159785	159785	reef-associated	10	128	Actinopterygii	Perciformes	6450	6441	3484	2649	2649	191	191	12.181219126622258	12.849004471981072	9.38389373055113	9.182752971496582	8.077209935433865	0.34823450446128845	-0.7218934297561646	1.2754968404769897	4.166999816894531	-0.13013499975204468	24.299299240112305	25.44390106201172	25.331159591674805	26.974000930786133	23.078399658203125	13.807048797607422	14.882542610168457	8.716392517089844	8.869999885559082	7.996319770812988	5.140195671804328	5.343775528368286	4.087399006222668	1.7148922333458931	2.3842443265994557	5.562583490753173	3.9955415073394773	3.637729878616333
Thalassoma lucasanum	Labridae	2	35.95	35.92	35.98	35.955	35.955	273584	273584	reef-associated	0	64	Actinopterygii	Perciformes	737	720	568	567	567	71	71	27.257368414025557	27.33849028045056	7.578610125709982	26.11933907742493	16.925330980349397	19.94930648803711	22.07745933532715	2.048452377319336	16.413999557495117	1.1338499784469604	29.560611724853516	29.929845809936523	27.675954818725586	30.416000366210938	28.967199325561523	27.798959732055664	27.88595962524414	5.035684585571289	26.08799934387207	15.532600402832031	1.6897425694771409	1.5957528832127865	5.497757882826988	2.246449026613321	7.901057203291402	0.8539779167175292	0.7249918750762939	4.13468866739273
Tomicodon humeralis	Gobiesocidae	2	39.400000000000006	37.6	41.2	40.28524590163935	40.28524590163935	282994	282994	demersal	NA	NA	Actinopterygii	Gobiesociformes	62	62	61	61	61	6	6	18.4830265045166	18.808910369873047	13.788435935974121	23.575982059751237	19.618805985365594	18.4830265045166	18.808910369873047	13.788435935974121	16.413999557495117	1.1338499784469604	18.4830265045166	18.808910369873047	13.788435935974121	25.770000457763672	24.450000762939453	18.4830265045166	18.808910369873047	13.788435935974121	23.558000564575195	22.96190071105957	NA	NA	NA	1.4151757560229348	6.843109727403582	0	0	0
Trachinotus carolinus	Carangidae	1	38	38	38	38	38	159652	159652	benthopelagic	1	70	Actinopterygii	Perciformes	1525	1521	1087	1010	1010	357	357	26.221978409499066	26.28670400182795	24.13815465598657	22.9003377026299	22.64997462144832	5.101902961730957	18.655019760131836	4.254574298858643	11.609999656677246	0.7905070185661316	30.595632553100586	30.595632553100586	29.853578567504883	28.81999969482422	28.35540008544922	26.287195205688477	26.249277114868164	26.10077476501465	23.2810001373291	23.689199447631836	2.390479929146509	2.1283549085792965	5.00432037742146	2.633600143986656	3.597029123441582	2.6073685764312744	2.506994570159912	2.408257880401611
Trachinotus paitensis	Carangidae	1	39.5	39.5	39.5	39.5	39.5	273296	273296	benthopelagic	NA	NA	Actinopterygii	Perciformes	207	187	182	182	182	52	52	15.595441722869873	22.370173454284668	7.793044328689575	24.20257780993426	20.645025006930034	6.136376857757568	12.140835762023926	2.0882678031921387	13.234000205993652	1.3873399496078491	28.067584991455078	28.067584991455078	11.462438583374023	30.94099998474121	28.967599868774414	13.167529106140137	27.02021026611328	11.11462688446045	23.670000076293945	21.489500045776367	9.613448881788868	7.276313625320936	4.825196663227749	3.0096300772293207	5.34011094701359	10.424386323451996	1.552837767791748	0.5156656248092651
Trachurus japonicus	Carangidae	8	34	32	35.4	34.37894736842105	34.37894736842105	273302	273302	pelagic-neritic	0	275	Actinopterygii	Perciformes	121	110	55	30	30	9	9	23.75915074781938	24.249181115627287	18.086038008332253	24.790574149330062	21.430410549192146	14.876225471496582	14.876225471496582	2.0561795234680176	14.67199993133545	1.1826499700546265	28.755359649658203	29.054927825927734	25.45677947998047	27.222999572753906	27.103900909423828	24.395523071289062	25.389036178588867	22.029958724975586	25.1299991607666	24.56049919128418	3.5217682001243307	3.5431361658398544	8.657431323365874	2.296290102060272	6.289103021585174	3.627965364074707	3.785241067886352	2.8163003437042233
Trematomus bernacchii	Nototheniidae	2	10.51	6	15.02	NA	10.51	234802	234802	demersal	0	700	Actinopterygii	Perciformes	2166	2150	1275	1269	1269	215	215	-1.3517791718968324	-1.1722982534747592	0.5073638094370291	-1.222825842510514	-1.51705555014062	-2.2040064334869385	-1.9691658020019531	-2.253214120864868	-1.6390000581741333	-1.767449975013733	13.04059886932373	22.22378921508789	22.22378921508789	18.861000061035156	18.602800369262695	-1.5746243000030518	-1.5547374486923218	0.5910793542861938	-1.225000023841858	-1.5884499549865723	0.8487397405291106	1.1942470214188503	0.8477355562565291	0.6225563374617287	0.688991850993828	0.44809697985649105	0.5008254997730255	0.13785806491971014
Trematomus hansoni	Nototheniidae	2	10.71	6	15.42	NA	10.71	234772	234772	demersal	6	549	Actinopterygii	Perciformes	881	878	500	446	446	151	151	-1.5696078574570713	-1.206411220098811	0.11533892506418784	-1.1206905252544883	-1.2760400490058994	-2.5299558639526367	-2.2964694499969482	-2.2164435386657715	-1.6390000581741333	-1.7349900007247925	4.633688449859619	6.073653221130371	2.8325634002685547	8.477999687194824	2.7344000339508057	-1.7793247699737549	-1.4146435260772705	0.5910793542861938	-1.225000023841858	-1.5884499549865723	0.8652315735507917	0.9430421973482336	0.9421890389903911	0.8353727951567878	0.8676271375711643	0.30348891677856443	0.7085287494421005	0.21332816712856292
Trematomus pennellii	Nototheniidae	1	15.42	15.42	15.42	NA	15.42	234709	234709	demersal	0	732	Actinopterygii	Perciformes	446	437	168	153	153	103	103	-0.9941326924859369	-1.2877331701382784	-0.18634725378295014	-1.425266489118873	-1.5181319771479524	-2.4543561935424805	-2.2850186824798584	-2.2164435386657715	-1.6390000581741333	-1.7349900007247925	1.0949530601501465	1.0949530601501465	0.8499588966369629	-0.453000009059906	1.506119966506958	-0.9415326118469238	-1.319252848625183	-0.011982912197709084	-1.4830000400543213	-1.6114000082015991	0.3293699479734423	0.37663124754259775	0.5679217538122397	0.14521346153818396	0.3512282607288759	0	0	0
Tridentiger bifasciatus	Gobiidae	2	35.150000000000006	33.6	36.7	34.88486842105264	34.88486842105264	283045	283045	demersal	NA	NA	Actinopterygii	Perciformes	40	15	4	4	4	10	10	16.023104407570578	16.023104407570578	5.635584961284291	20.916600227355957	21.097759628295897	11.296016693115234	11.296016693115234	4.281214237213135	14.126999855041504	12.560400009155273	18.64232063293457	18.64232063293457	7.9639668464660645	22.61400032043457	23.232099533081055	16.968006134033203	16.968006134033203	4.303390026092529	22.61400032043457	23.232099533081055	2.225694787564248	2.225694787564248	1.7311020849677692	3.7955019931382497	4.772529114190038	1.5830899475097655	1.5830899475097655	0.03287782459259033
Yongeichthys criniger	Gobiidae	1	41.9	41.9	41.9	NA	41.9	278114	278114	demersal	NA	NA	Actinopterygii	Perciformes	108	164	111	111	111	49	49	27.1813209461716	27.1813209461716	21.718541356752503	28.428382591579272	25.20988174625065	22.715030670166016	22.715030670166016	2.318180799484253	22.992000579833984	1.7070800065994263	29.526784896850586	29.526784896850586	28.78458595275879	30.339000701904297	29.17449951171875	26.988544464111328	26.988544464111328	25.68660545349121	28.760000228881836	27.722700119018555	1.9580619318496142	1.9580619318496142	9.002314186005375	1.4558467839123426	6.6001514614203884	2.2664362953186035	2.2664362953186035	4.593065888214111
Zoarces viviparus	Zoarcidae	4	27.725	26.6	28.8	27.827499999999997	27.827499999999997	127123	127123	demersal	0	40	Actinopterygii	Perciformes	19914	12505	5440	4346	4346	1550	1550	9.808071289126618	9.935866145588543	8.537382685651615	9.570518596158186	8.926592705935063	1.9530881643295288	0.9446582794189453	0.9446582794189453	4.293000221252441	0.1617179960012436	19.87800407409668	19.87800407409668	19.87800407409668	12.984000205993652	12.617799758911133	6.747340202331543	7.066355228424072	6.6906633377075195	9.779999732971191	9.6739501953125	5.604614814920742	5.780911795737703	4.546459343139899	0.7954207307796358	1.6554313026367822	4.393401996946334	5.224000080156326	3.119980139350891
[truncated: 16 more columns]
