# Supplementary material for: Occupancy‐derived thermal affinities reflect known physiological thermal limits of marine species
Source: Ecol Evol. 2020 Jun 15;10(14):7050–61. doi: 10.1002/ece3.6407 (PMC7391554; doi:10.1002/ece3.6407)
Supplement: Supplementary file 3 [file ECE3-10-7050-s003.csv]

valid_AphiaID	sciname	N	T_max	T_metric	error	error measure	Quality of UTNZ	REF_max	scientificName	phylum	class	order	family	records	fun_grp	fun_grp_larva	fun_grp_nauplius	species_id	n_obis_rec	iap_t_NA	iap_sst_NA	iap_sbt_NA	bo_sst_NA	bo_sbt_NA	iap_t_mean	iap_sst_mean	iap_sbt_mean	bo_sst_mean	bo_sbt_mean	iap_t_min	iap_sst_min	iap_sbt_min	bo_sst_min	bo_sbt_min	iap_t_max	iap_sst_max	iap_sbt_max	bo_sst_max	bo_sbt_max	iap_t_median	iap_sst_median	iap_sbt_median	bo_sst_median	bo_sbt_median	iap_t_sd	iap_sst_sd	iap_sbt_sd	bo_sst_sd	bo_sbt_sd
159285	Cyprinodon variegatus	100	44.2	ctmax	0.29	SD	NA	Bennett_&_Beitinger_1997	Cyprinodon variegatus	Chordata	Actinopterygii	Cyprinodontiformes	Cyprinodontidae	12091	fish	NA	NA	159285	12111	11812	11812	11812	1302	1301	23.976625284622344	23.976625284622344	21.98347053759074	24.84810195232543	24.48889121760603	-1.75276517868042	-1.75276517868042	0.8552504777908325	11.340999603271484	-0.7808420062065125	30.58014488220215	30.58014488220215	30.23506736755371	28.280000686645508	27.54990005493164	23.8167724609375	23.8167724609375	22.32619285583496	24.70400047302246	24.502899169921875	4.1238969570142725	4.1238969570142725	4.5191333048235425	0.8404760503224	0.43238792728880043
127183	Oncorhynchus keta	NA	23.2	LT50	NA	NA	NA	Brett&Alderdice1958_in_Brett_1970	Oncorhynchus keta	Chordata	Actinopterygii	Salmoniformes	Salmonidae	7725	fish	NA	NA	127183	7725	7674	7671	7671	87	87	9.487594987831864	10.197622537612915	5.7399878082452	5.5135742411988975	3.6156739195353715	4.788275718688965	4.871142387390137	1.7024061679840088	0.1459999978542328	-0.4851590096950531	15.52973461151123	15.52973461151123	13.782292366027832	11.368000030517578	11.162699699401855	9.362259864807129	9.982120513916016	6.0283379554748535	5.677000045776367	3.663450002670288	2.3739768254346565	2.0198976701425195	2.744203345243765	0.9234313147093995	1.1838145386134777
254569	Oncorhynchus nerka	NA	21.5	LT50	NA	NA	NA	Brett&Alderdice1958_in_Brett_1970	Oncorhynchus nerka	Chordata	Actinopterygii	Salmoniformes	Salmonidae	4943	fish	NA	NA	254569	4943	3016	3015	3015	4243	4243	12.401807222207964	12.413250691415858	7.074888672756951	9.972071383680616	7.601519052812032	3.2875120639801025	4.150008201599121	-0.8338407278060913	1.1449999809265137	0.8370100259780884	15.82015609741211	15.82015609741211	8.843171119689941	11.493000030517578	10.930000305175781	13.317556381225586	13.317556381225586	7.633941173553467	11.087500095367432	7.8149800300598145	2.2682418423117525	2.253470341426658	1.813090856156105	1.989573781590816	1.7936331614032344
127184	Oncorhynchus kisutch	60	27.5	LT50	NA	NA	NA	Brett_1952	Oncorhynchus kisutch	Chordata	Actinopterygii	Salmoniformes	Salmonidae	2782	fish	NA	NA	127184	10579	707	704	704	1877	1877	11.74255366777968	11.745762985181205	5.3597493329712105	9.961156170139693	8.69636943523321	2.7306416034698486	2.7306416034698486	1.2905824184417725	3.430999994277954	0.7415260076522827	18.27629280090332	18.27629280090332	18.27629280090332	26.974000930786133	13.155699729919434	11.642443656921387	11.642443656921387	6.449298858642578	9.640000343322754	9.25864028930664	1.911909387643787	1.9095566330502511	2.532261603564103	1.2566010149042515	1.4432921738152265
158075	Oncorhynchus tshawytscha	60	28	LT50	NA	NA	NA	Brett_1952	Oncorhynchus tshawytscha	Chordata	Actinopterygii	Salmoniformes	Salmonidae	19384	fish	NA	NA	158075	35809	20060	20038	20038	20453	20453	10.394753145167877	10.415399308226117	6.4992629131851425	8.4919427486564	7.00333134146268	2.440307378768921	2.440307378768921	-0.008608498610556126	2.2119998931884766	0.4638639986515045	26.597898483276367	26.597898483276367	25.96467399597168	26.974000930786133	18.020599365234375	9.625343322753906	9.635250091552734	4.724708557128906	7.067999839782715	5.2464399337768555	2.184804970288711	2.1835267419912263	4.015513377863091	3.1625181884266107	3.699515714323203
280865	Girella nigricans	12	34.5	LT50	NA	NA	NA	Doudoroff_1942	Girella nigricans	Chordata	Actinopterygii	Perciformes	Kyphosidae	210	fish	NA	NA	280865	130	118	118	118	24	24	14.912262201309204	15.051400899887085	4.620630343755086	19.104396199280362	14.618114062075344	13.627019882202148	14.00385570526123	2.8521881103515625	13.333999633789062	1.5769799947738647	16.586734771728516	16.43718147277832	7.569830417633057	26.20400047302246	23.42959976196289	14.501259803771973	14.83902645111084	4.956959247589111	18.116000175476074	15.356299877166748	0.9492998227058135	0.7937563570243363	1.4801983451967293	3.1217238998573755	4.952367442807016
279812	Atherinops affinis	13	33.4	LT50	NA	NA	NA	Doudoroff_1945	Atherinops affinis	Chordata	Actinopterygii	Atheriniformes	Atherinidae	226	fish	NA	NA	279812	226	209	209	209	62	62	12.97263106177835	13.733703164493337	7.477825529435101	19.749262187539077	17.306156194064677	9.734236717224121	11.615849494934082	2.0135819911956787	11.79800033569336	1.8526500463485718	16.842193603515625	16.880521774291992	14.589262008666992	25.479999542236328	24.402299880981445	12.945913314819336	13.730511665344238	8.034035682678223	21.15999984741211	18.05940055847168	1.6552716156999345	1.5263092140544674	2.793576554994677	3.576379119593075	4.387853988942371
276032	Fundulus parvipinnis	13	36.1	LT50	NA	NA	NA	Doudoroff_1945	Fundulus parvipinnis	Chordata	Actinopterygii	Cyprinodontiformes	Fundulidae	97	fish	NA	NA	276032	95	93	93	93	31	31	16.04030418395996	16.04030418395996	5.864330530166626	21.397187516093254	18.695669766515493	15.238414764404297	15.238414764404297	4.277185440063477	13.300999641418457	1.413100004196167	16.842193603515625	16.842193603515625	7.451475620269775	30.034000396728516	22.039100646972656	16.04030418395996	16.04030418395996	5.864330530166626	22.100000381469727	19.643199920654297	1.134042892659109	1.134042892659109	2.244562111877742	2.388488803333811	3.656611285664753
127186	Salmo salar	4	31	ctmax	0.26	SE	NA	Elliot_1991	Salmo salar	Chordata	Actinopterygii	Salmoniformes	Salmonidae	8575	fish	NA	NA	127186	8575	7908	7830	7830	3398	3398	8.385081007830921	8.057819870814381	5.935859904913294	6.919101572800079	5.045850053492927	-4.8947367668151855	-4.8947367668151855	-2.890988349914551	0.3319999873638153	-0.48559001088142395	17.172931671142578	19.157751083374023	19.151002883911133	23.839000701904297	20.678800582885742	7.206143379211426	7.206143379211426	6.615173816680908	6.84499979019165	3.935260057449341	3.811238340773194	4.066892712421115	3.1884228640651835	3.5845086638485815	2.9305811847955425
319881	Apogon novemfasciatus	7	40.1	ctmax	NA	NA	NA	Eme_&_Bennett_2009	Ostorhinchus novemfasciatus	Chordata	Actinopterygii	Perciformes	Apogonidae	413	fish	NA	NA	319881	407	192	191	191	21	21	27.306680856749068	27.30937726409347	10.12562863252781	28.17819163465747	18.40667662873787	18.804637908935547	18.804637908935547	2.0923655033111572	22.604999542236328	1.106410026550293	29.869123458862305	29.869123458862305	28.988845825195312	30.944000244140625	29.27429962158203	27.932058334350586	27.937034606933594	3.3829833269119263	28.525999069213867	23.864200592041016	2.1907598818750444	2.1976336848586535	9.489334821909527	1.5847108545965662	9.576173607947881
209215	Bathygobius fuscus	7	42.4	ctmax	NA	NA	NA	Eme_&_Bennett_2009	Bathygobius fuscus	Chordata	Actinopterygii	Perciformes	Gobiidae	729	fish	NA	NA	209215	786	508	508	508	53	53	26.12913245605908	26.1295893552492	16.30035339869398	26.8303642429076	23.68288176121523	17.875638961791992	17.875638961791992	-0.02199999988079071	19.10099983215332	0.7292029857635498	31.57333755493164	31.57333755493164	30.044708251953125	30.874000549316406	29.841899871826172	26.389034271240234	26.389034271240234	22.34992790222168	27.051000595092773	25.614599227905273	2.908715337209089	2.908518157552292	11.01940458984959	2.2259325421937297	6.639594170881389
212843	Dascyllus aruanus	7	40.5	ctmax	NA	NA	NA	Eme_&_Bennett_2009	Dascyllus aruanus	Chordata	Actinopterygii	Perciformes	Pomacentridae	1959	fish	NA	NA	212843	1399	675	675	675	40	40	27.216032486594184	27.22298863316109	7.1252689227122215	27.83135747313061	17.746268896954827	18.162702560424805	15.697020530700684	-0.0020000000949949026	20.225000381469727	0.7292029857635498	30.565977096557617	30.565977096557617	28.988845825195312	31.066999435424805	29.66189956665039	28.20540428161621	28.209585189819336	2.3500802516937256	28.243999481201172	24.051599502563477	2.297496524050797	2.3429845621097054	8.605985894498728	1.681894295736419	10.49140274168349
218878	Ellochelon vaigiensis	7	44.5	ctmax	0.05	SD	NA	Eme_&_Bennett_2009	Ellochelon vaigiensis	Chordata	Actinopterygii	Perciformes	Mugilidae	397	fish	NA	NA	218878	435	301	301	301	63	63	27.305209273722635	27.306121029070955	16.776199773176394	27.666688124338787	22.889547259576858	14.612262725830078	14.612262725830078	2.138411283493042	11.961000442504883	0.7666090130805969	31.57333755493164	31.57333755493164	30.490686416625977	31.155000686645508	29.841899871826172	27.618419647216797	27.618419647216797	23.26266384124756	28.069000244140625	26.501399993896484	2.4466923550798816	2.4476204833756405	11.520823335445233	2.0888728680342763	8.251898928394985
126505	Gasterosteus aculeatus	10	34.6	ctmax	NA	NA	NA	Feldmeth_&_Baskin_1976	Gasterosteus aculeatus	Chordata	Actinopterygii	Gasterosteiformes	Gasterosteidae	11526	fish	NA	NA	126505	11288	9163	8376	8376	3502	3502	10.097582709521054	9.79075073342432	7.172850026332666	8.01596341652577	7.145679776090052	-2.5667366981506348	-2.5667366981506348	-2.890988349914551	-0.2549999952316284	-0.9416930079460144	25.292999267578125	25.292999267578125	24.659257888793945	26.974000930786133	26.630199432373047	10.716148376464844	10.664100646972656	5.814967155456543	7.736999988555908	7.166880130767822	4.916032281269024	5.069455523854135	4.6501850976668075	2.219767850168865	2.5658619585312277
159785	Tautogolabrus adspersus	NA	30	LT50	NA	NA	NA	Haugaard_&_Irving_1943_in_Brett_1970	Tautogolabrus adspersus	Chordata	Actinopterygii	Perciformes	Labridae	6450	fish	NA	NA	159785	6441	3484	2649	2649	191	191	12.181219126622258	12.849004471981072	9.38389373055113	9.182752971496582	8.077209935433865	0.34823450446128845	-0.7218934297561646	1.2754968404769897	4.166999816894531	-0.13013499975204468	24.299299240112305	25.44390106201172	25.331159591674805	26.974000930786133	23.078399658203125	13.807048797607422	14.882542610168457	8.716392517089844	8.869999885559082	7.996319770812988	5.140195671804328	5.343775528368286	4.087399006222668	1.7148922333458931	2.3842443265994557
276018	Cyprinodon artifrons	11	43.7	ctmax	NA	NA	NA	Heath_et_al_1993	Cyprinodon artifrons	Chordata	Actinopterygii	Cyprinodontiformes	Cyprinodontidae	2	fish	NA	NA	276018	2	0	0	0	0	0	29.173564910888672	29.173564910888672	20.031084060668945	28.45199966430664	27.997699737548828	29.173564910888672	29.173564910888672	20.031084060668945	28.45199966430664	27.997699737548828	29.173564910888672	29.173564910888672	20.031084060668945	28.45199966430664	27.997699737548828	29.173564910888672	29.173564910888672	20.031084060668945	28.45199966430664	27.997699737548828	0	0	0	0	0
280790	Floridichthys carpio	8	42.2	ctmax	NA	NA	NA	Heath_et_al_1993	Floridichthys carpio	Chordata	Actinopterygii	Cyprinodontiformes	Cyprinodontidae	1319	fish	NA	NA	280790	1325	21	21	21	64	64	28.107019725752753	28.107019725752753	21.687728021773825	27.406707851400835	26.90326044504648	20.725200653076172	20.725200653076172	16.766632080078125	23.448999404907227	22.593700408935547	30.60887908935547	30.60887908935547	30.38707160949707	28.29400062561035	27.534900665283203	29.4896297454834	29.4896297454834	18.74540901184082	27.43600082397461	27.009700775146484	2.351845552382347	2.351845552382347	4.7828668103035605	0.44007122620308325	0.3553320566515323
159228	Menidia menidia	NA	32.5	LT50	NA	NA	NA	Hoff&Westman1966_in_Brett_1970	Menidia menidia	Chordata	Actinopterygii	Atheriniformes	Atherinopsidae	7143	fish	NA	NA	159228	7147	5162	4635	4635	922	922	11.581342925998365	11.396938183248507	11.816131704451315	9.182820919910109	9.0116375543219025	-0.7218934297561646	-0.7218934297561646	-0.2330142706632614	4.9679999351501465	1.8173999786376953	28.644451141357422	28.644451141357422	28.25592041015625	26.974000930786133	23.931100845336914	11.503510475158691	11.484801292419434	11.166147232055664	7.815000057220459	7.314949989318848	5.167526437224215	5.049036830065417	3.8601192917862726	2.876597262628035	3.309186901367316
158885	Pseudopleuronectes americanus	NA	29.1	LT50	NA	NA	NA	Hoff&Westman1966_in_Brett_1970	Pseudopleuronectes americanus	Chordata	Actinopterygii	Pleuronectiformes	Pleuronectidae	26606	fish	NA	NA	158885	26781	11004	4988	4988	392	392	9.732156513110876	11.389566238467514	10.059692194161666	9.75364490718405	8.790336815640119	-2.8453760147094727	-2.8453760147094727	-3.252115488052368	1.6890000104904175	-0.48559001088142395	26.307952880859375	26.940982818603516	26.307952880859375	26.974000930786133	24.090200424194336	8.833405494689941	12.078109741210938	9.482215881347656	9.479999542236328	8.492939949035645	5.25138526984695	5.674521975903357	4.39441120403721	2.2370918534463313	3.005212614041785
158934	Sphoeroides maculatus	NA	32.5	LT50	NA	NA	NA	Hoff&Westman1966_in_Brett_1970	Sphoeroides maculatus	Chordata	Actinopterygii	Tetraodontiformes	Tetraodontidae	3958	fish	NA	NA	158934	3951	2013	851	851	1	1	23.682355073214314	23.479681195289857	22.90252800456939	17.97532353884057	18.915677104780947	1.9060626029968262	9.843334197998047	3.0663013458251953	7.25600004196167	1.7959100008010864	29.498079299926758	29.56376838684082	29.430328369140625	30.290000915527344	29.377500534057617	24.492486000061035	23.799753189086914	23.74400520324707	18.989500045776367	21.137450218200684	3.4887975799131747	3.3331541681590067	4.4007990229855745	3.915668647213485	4.483384968570355
127187	Salmo trutta	NA	29.8	ctmax	NA	NA	NA	Lee_&_Rinne_1980	Salmo trutta	Chordata	Actinopterygii	Salmoniformes	Salmonidae	1950	fish	NA	NA	127187	2224	2053	1969	1969	1163	1163	12.325707170698378	10.504676663758708	8.76978483118263	8.724009465317362	7.423681548133872	3.2830758094787598	0.32865825295448303	-2.890988349914551	4.416999816894531	1.0888099670410156	20.565841674804688	20.565841674804688	19.151002883911133	26.974000930786133	21	12.119586944580078	11.504349708557129	9.326044082641602	8.791999816894531	7.372509956359863	3.7940122903088316	5.330669151554073	4.701521002956681	1.9511300867719685	2.574419676716131
154241	Salvelinus fontinalis	NA	29.8	ctmax	NA	NA	NA	Lee_&_Rinne_1980	Salvelinus fontinalis	Chordata	Actinopterygii	Salmoniformes	Salmonidae	2099	fish	NA	NA	154241	2103	2019	2019	2019	1754	1754	8.449397975490207	8.449397975490207	5.076295602534499	6.385684849795776	5.236934126811075	-0.938899040222168	-0.938899040222168	-2.890988349914551	-0.050999999046325684	-0.8824260234832764	17.371931076049805	17.371931076049805	14.954309463500977	26.974000930786133	11.998600006103516	6.591504096984863	6.591504096984863	6.654124736785889	6.8420000076293945	6.075900077819824	3.7492699800842604	3.7492699800842604	3.794301866787664	4.67501511817181	2.624721708917166
159227	Menidia beryllina	NA	29.24	ctmax	NA	NA	NA	Lutterschmidt_&_Hutchison_1997	Menidia beryllina	Chordata	Actinopterygii	Atheriniformes	Atherinopsidae	10367	fish	NA	NA	159227	10371	6454	6454	6454	1289	1288	24.933361173619534	24.933361173619534	24.321884780536358	24.647947964965443	24.410288291927426	-1.75276517868042	-1.75276517868042	0.8552504777908325	11.340999603271484	-0.7808420062065125	30.877634048461914	30.877634048461914	30.49806785583496	28.417999267578125	27.01180076599121	24.571516036987305	24.571516036987305	23.980859756469727	24.54199981689453	24.443899154663086	3.4152925549925146	3.4152925549925146	3.4062250749776726	0.7204547064808777	0.4731402219992422
126975	Dicentrarchus labrax	19	33.3	ctmax	2.4	SD	NA	Madeira_et_al_2012	Dicentrarchus labrax	Chordata	Actinopterygii	Perciformes	Moronidae	8666	fish	NA	NA	126975	2065	833	516	516	342	342	15.485407619894325	14.99156993508262	12.870889106821906	13.283946633961612	12.330421796871768	4.779273986816406	3.4578604698181152	3.5694830417633057	8.437000274658203	2.1427900791168213	27.359994888305664	27.359994888305664	26.846830368041992	21.864999771118164	20.10379981994629	15.468459129333496	15.520881652832031	12.630104064941406	12.562000274658203	12.068499565124512	4.30227004192437	4.556114029890429	3.5814895684380046	2.1911174217820473	2.1324266278641244
127053	Diplodus sargus	25	33.8	ctmax	0.6	SD	NA	Madeira_et_al_2012	Diplodus sargus	Chordata	Actinopterygii	Perciformes	Sparidae	1067	fish	NA	NA	127053	1163	172	160	160	24	24	21.437232492910745	21.70772474237596	10.608294626294914	19.321753460027544	15.165145886792123	13.156152725219727	13.156152725219727	2.72261118888855	12.305999755859375	1.9810800552368164	29.282127380371094	29.06424331665039	25.537761688232422	27.812000274658203	25.68869972229004	21.848052978515625	22.342052459716797	8.721017837524414	18.96299934387207	14.745699882507324	2.823198246528521	2.9210423699461185	3.2424664440334947	1.4343629399571474	3.141109943328736
127054	Diplodus vulgaris	19	31.1	ctmax	1.3	SD	NA	Madeira_et_al_2012	Diplodus vulgaris	Chordata	Actinopterygii	Perciformes	Sparidae	999	fish	NA	NA	127054	813	91	90	90	11	11	19.783190274172544	21.122669998211155	12.889763758225396	19.53252986898446	15.59254601530898	12.142102241516113	11.730159759521484	3.895780563354492	15.510000228881836	3.147130012512207	29.282127380371094	29.06424331665039	20.729114532470703	24.37299919128418	24.228500366210938	21.4313907623291	23.382596969604492	13.172727584838867	19.506999969482422	15.347000122070312	4.146550072356807	4.154875592598858	1.5472651832206175	1.1054609492516128	2.0913307753821795
126892	Gobius niger	18	34.1	ctmax	1.2	SD	NA	Madeira_et_al_2012	Gobius niger	Chordata	Actinopterygii	Perciformes	Gobiidae	2241	fish	NA	NA	126892	5020	1547	992	992	439	439	13.936018287569173	14.544950198570808	11.134956344621775	11.243607811364667	10.84040185390823	2.602325916290283	1.3466087579727173	1.3466087579727173	7.586999893188477	2.0868499279022217	29.282127380371094	29.06424331665039	19.87800407409668	23.277000427246094	22.006500244140625	16.021678924560547	16.470327377319336	10.571638107299805	9.975000381469727	10.022600173950195	4.8879605507537685	5.025092446006469	4.184581757667503	2.874731684386165	2.307690040679911
1042830	Liza ramada	23	38	ctmax	0	SD	NA	Madeira_et_al_2012	Chelon ramada	Chordata	Actinopterygii	Perciformes	Mugilidae	439	fish	NA	NA	1042830	231	46	42	42	12	12	16.92440152297149	17.484901783958314	12.039843035753442	16.562456605641266	14.222876409417418	7.465070724487305	7.465070724487305	3.2050344944000244	10.35099983215332	2.455080032348633	29.282127380371094	29.67824935913086	15.350008010864258	25.48900032043457	25.734399795532227	16.45842933654785	16.654945373535156	11.793983459472656	15.932999610900879	14.276300430297852	3.313878420523996	3.5630000004544713	1.598066330258588	3.16688413515479	2.0801050616187595
127050	Diplodus bellottii	17	27.38	ctmax	NA	NA	NA	Madeira_et_al_2012	Diplodus bellottii	Chordata	Actinopterygii	Perciformes	Sparidae	72	fish	NA	NA	127050	65	63	63	63	0	0	19.461127281188965	22.41064167022705	7.191210150718689	21.12670778127817	16.994920638891365	17.78171730041504	20.784040451049805	3.2081353664398193	18.899999618530273	2.05856990814209	21.14053726196289	24.037242889404297	11.174284934997559	24.738000869750977	24.51919937133789	19.461127281188965	22.41064167022705	7.191210150718689	20.6560001373291	20.124900817871094	2.3750443715952247	2.3003615047330728	5.632918379873467	1.47730332338988	6.835443254477159
126886	Gobius cobitis	4	33.7	ctmax	NA	NA	NA	Madeira_et_al_2012	Gobius cobitis	Chordata	Actinopterygii	Perciformes	Gobiidae	43	fish	NA	NA	126886	46	34	34	34	9	9	19.821976979573567	19.821976979573567	11.859243015448252	17.64837881036707	12.914578212274087	11.435149192810059	11.435149192810059	3.7623188495635986	11.586999893188477	2.1427900791168213	25.702106475830078	25.702106475830078	13.108481407165527	21.746000289916992	14.569600105285645	22.70657253265381	22.70657253265381	13.058048725128174	19.18000030517578	13.055100440979004	4.940724993501499	4.940724993501499	2.631242537773444	2.743780650208827	1.9425136732145796
302165	Lipophrys trigloides	9	33.8	ctmax	NA	NA	NA	Madeira_et_al_2012	Lipophrys trigloides	Chordata	Actinopterygii	Perciformes	Blenniidae	41	fish	NA	NA	302165	31	19	19	19	5	5	22.413700421651203	22.413700421651203	11.978354136149088	19.078692509577824	14.300294243372404	19.243101119995117	19.243101119995117	4.31646728515625	16.42099952697754	2.0868499279022217	23.397098541259766	23.397098541259766	13.367912292480469	21.711000442504883	21.021699905395508	22.426097869873047	22.426097869873047	13.083779335021973	18.771499633789062	13.7608003616333	1.1227728298180901	1.1227728298180901	2.7588425090864335	1.1041713513153721	3.450956714933452
127156	Pegusa lascaris	8	32.9	ctmax	NA	NA	NA	Madeira_et_al_2012	Pegusa lascaris	Chordata	Actinopterygii	Pleuronectiformes	Soleidae	2566	fish	NA	NA	127156	2524	1396	1198	1198	22	22	15.147427678108215	16.17745490850906	13.544229666212205	16.993773384155226	15.462458226558782	5.303802013397217	5.212889194488525	3.303100347518921	10.668999671936035	1.9156700372695923	28.378995895385742	30.29814338684082	23.389114379882812	28.868999481201172	29.234500885009766	15.012172222137451	15.742881774902344	13.19239854812622	12.59000015258789	12.407099723815918	2.7035371289985464	3.010486266592613	2.8961831136683847	6.802285144461125	6.267363764295557
273009	Apogon dovii	NA	35.9	ctmax	NA	NA	NA	Mora_&_Ospina_2001	Apogon dovii	Chordata	Actinopterygii	Perciformes	Apogonidae	303	fish	NA	NA	273009	297	217	216	216	26	26	26.56823819875717	26.85752308221511	8.690856394944367	27.522147604460205	20.782117316203802	15.228594779968262	17.907411575317383	2.0819809436798096	19.503999710083008	1.4405299425125122	29.844045639038086	29.929845809936523	27.876781463623047	30.416000366210938	28.721399307250977	27.448267936706543	27.45595932006836	5.085684299468994	28.270000457763672	22.871299743652344	2.675597319716909	2.373768578112322	6.330546994508476	2.2291649383376004	6.815000298575389
277636	Bathygobius ramosus	NA	39.6	ctmax	NA	NA	NA	Mora_&_Ospina_2001	Bathygobius ramosus	Chordata	Actinopterygii	Perciformes	Gobiidae	289	fish	NA	NA	277636	283	245	245	245	37	37	27.304010993555973	27.304010993555973	9.361925169041282	27.443182929744566	21.21397285296665	23.917320251464844	23.917320251464844	2.048452377319336	21.954999923706055	1.519219994544983	29.844045639038086	29.844045639038086	25.348329544067383	30.038000106811523	28.98819923400879	27.651248931884766	27.651248931884766	11.22007942199707	28.041000366210938	23.923500061035156	1.6601687957019347	1.6601687957019347	6.421593589639003	1.9633504755074895	7.806409148706489
273712	Chromis atrilobata	NA	35.2	ctmax	NA	NA	NA	Mora_&_Ospina_2001	Chromis atrilobata	Chordata	Actinopterygii	Perciformes	Pomacentridae	440	fish	NA	NA	273712	433	329	328	328	35	35	27.19339500940763	27.215872737339566	7.585667530695598	26.54438202824425	17.00091166741884	16.30185317993164	16.542133331298828	2.1547420024871826	16.88599967956543	1.4553600549697876	29.560611724853516	29.929845809936523	27.675954818725586	30.416000366210938	28.746999740600586	27.798959732055664	27.798959732055664	5.035684585571289	27.54800033569336	15.103899955749512	1.9791431928592886	1.9285007305918895	5.067037210625412	2.3382415292925196	7.078962339535733
218853	Cirrhitichthys oxycephalus	NA	35.8	ctmax	NA	NA	NA	Mora_&_Ospina_2001	Cirrhitichthys oxycephalus	Chordata	Actinopterygii	Perciformes	Cirrhitidae	1264	fish	NA	NA	218853	1202	497	497	497	34	34	27.41139242293987	27.44794241181502	4.107016285091428	27.236591445256586	13.292947732626576	19.17282485961914	19.48516845703125	2.048452377319336	20.308000564575195	1.1080700159072876	30.0947322845459	30.0947322845459	29.340404510498047	31.155000686645508	29.606000900268555	27.440576553344727	27.448274612426758	2.2309179306030273	27.701000213623047	12.426249980926514	1.324680296870617	1.3358010124329056	4.810190934102338	1.9027698166962501	9.823564915812524
276435	Coryphopterus urospilus	NA	35.4	ctmax	NA	NA	NA	Mora_&_Ospina_2001	Coryphopterus urospilus	Chordata	Actinopterygii	Perciformes	Gobiidae	371	fish	NA	NA	276435	371	286	286	286	42	42	26.73650115518009	26.830779804902917	7.300417131536147	26.502054771029115	18.3659141147028	18.4830265045166	18.808910369873047	2.139700412750244	18.95599937438965	1.5534600019454956	29.560611724853516	29.929845809936523	17.379419326782227	30.416000366210938	28.746999740600586	27.798959732055664	27.798959732055664	5.040684700012207	27.54800033569336	18.53260040283203	2.5836324857435065	2.5340989852907825	4.7001824059219794	2.346052154875506	7.617821375722375
276419	Eucinostomus gracilis	NA	38	ctmax	NA	NA	NA	Mora_&_Ospina_2001	Eucinostomus gracilis	Chordata	Actinopterygii	Perciformes	Gerreidae	191	fish	NA	NA	276419	189	167	167	167	25	25	24.392528837377373	27.22760581970215	9.145141791213643	26.64149391360399	21.759033886397756	14.920798301696777	17.696134567260742	1.8873478174209595	20.31399917602539	4.2350897789001465	28.530046463012695	28.530046463012695	13.30713176727295	30.988000869750977	29.13050079345703	26.603394508361816	27.70374298095703	11.629036903381348	27.548999786376953	23.37700080871582	4.329453154090988	2.219318569462684	4.183495446094737	2.5982023939709866	6.343569048103082
275738	Haemulon steindachneri	NA	37.2	ctmax	NA	NA	NA	Mora_&_Ospina_2001	Haemulon steindachneri	Chordata	Actinopterygii	Perciformes	Haemulidae	281	fish	NA	NA	275738	268	195	158	158	33	33	25.897733779802714	25.58926308371804	17.905879152904856	26.742366084646672	21.996800813269108	15.383374214172363	21.152667999267578	2.246875286102295	19.427000045776367	1.033560037612915	29.01006317138672	29.118907928466797	28.881006240844727	30.416000366210938	29.194700241088867	26.81331443786621	26.21818733215332	23.155792236328125	27.54800033569336	23.585399627685547	2.6587150525519094	2.101484351524946	8.63898426800736	1.9706697836409977	6.155231763185433
275763	Halichoeres dispilus	NA	35.8	ctmax	NA	NA	NA	Mora_&_Ospina_2001	Halichoeres dispilus	Chordata	Actinopterygii	Perciformes	Labridae	568	fish	NA	NA	275763	560	466	464	464	58	58	26.619684259942236	26.731059908866882	11.61769307901462	25.7333864880748	18.353689912780823	16.84609031677246	17.030223846435547	2.1547420024871826	17.941999435424805	1.3984400033950806	29.560611724853516	29.929845809936523	27.675954818725586	30.416000366210938	28.746999740600586	27.23353385925293	27.369338035583496	13.943512916564941	25.392499923706055	18.37619972229004	2.366430851057879	2.3299220109331906	6.465845217280285	2.7429025736865045	7.697212395725539
276539	Lutjanus guttatus	NA	37.4	ctmax	NA	NA	NA	Mora_&_Ospina_2001	Lutjanus guttatus	Chordata	Actinopterygii	Perciformes	Lutjanidae	423	fish	NA	NA	276539	412	283	283	283	55	55	26.892619576565053	27.789781629577163	7.09584997051446	27.840955199981604	20.35154237232956	13.472542762756348	18.506629943847656	1.8873478174209595	16.55699920654297	1.4813799858093262	29.835046768188477	29.835046768188477	27.876781463623047	31.052000045776367	29.194700241088867	27.85295867919922	27.904958724975586	5.085684299468994	28.222000122070312	22.60890007019043	2.936953722054858	1.127245718924877	5.287936870511844	1.9027175881904779	7.057835726517586
281506	Malacoctenus zonifer	NA	38.2	ctmax	NA	NA	NA	Mora_&_Ospina_2001	Malacoctenus zonifer	Chordata	Actinopterygii	Perciformes	Labrisomidae	210	fish	NA	NA	281506	207	176	176	176	24	24	27.179419363698653	27.19004298794654	9.534833031315957	27.855972675677858	21.906813202008525	22.705400466918945	22.705400466918945	2.0819809436798096	21.954999923706055	1.5219199657440186	29.560611724853516	29.929845809936523	15.065837860107422	30.141000747680664	29.09869956970215	27.440576553344727	27.568763732910156	11.692626953125	28.46299934387207	23.831499099731445	1.7625207693179388	1.7738029135557523	5.153300484648186	1.6684924931334013	6.842457907543272
159416	Mugil curema	NA	40.8	ctmax	NA	NA	NA	Mora_&_Ospina_2001	Mugil curema	Chordata	Actinopterygii	Perciformes	Mugilidae	8672	fish	NA	NA	159416	8609	5330	5318	5318	735	735	27.763919138697524	27.754054911627083	26.098242006922014	24.89010275866678	24.058866260815975	10.02389907836914	10.02389907836914	2.0819809436798096	7.257999897003174	1.3879499435424805	30.639265060424805	30.639265060424805	30.2995662689209	31.33300018310547	29.328399658203125	28.67535400390625	28.650236129760742	27.685184478759766	24.594999313354492	24.458499908447266	2.498064187057222	2.4983822327710885	4.829521306325728	1.6245639151642934	2.8208861435149686
278234	Plagiotremus azaleus	NA	35.3	ctmax	NA	NA	NA	Mora_&_Ospina_2001	Plagiotremus azaleus	Chordata	Actinopterygii	Perciformes	Blenniidae	489	fish	NA	NA	278234	487	377	376	376	42	42	26.60649724440141	26.703244252247853	7.212168680654989	25.921186601445918	16.54500253468417	20.36371612548828	20.36371612548828	2.1547420024871826	21.62299919128418	1.4627399444580078	29.560611724853516	29.929845809936523	27.675954818725586	30.416000366210938	28.49880027770996	27.41199016571045	27.42595863342285	5.040684700012207	25.749000549316406	14.791399955749512	2.1594671393328104	2.109914815793481	4.861379504331225	2.3446058358684767	7.174015488107422
276658	Stegastes acapulcoensis	NA	37.7	ctmax	NA	NA	NA	Mora_&_Ospina_2001	Stegastes acapulcoensis	Chordata	Actinopterygii	Perciformes	Pomacentridae	322	fish	NA	NA	276658	320	135	135	135	18	18	27.41321653417639	27.408947918866133	6.675778285877125	27.496914029910865	19.37539040766015	17.907411575317383	17.907411575317383	2.0593247413635254	19.503999710083008	1.4681199789047241	29.560611724853516	29.929845809936523	25.348329544067383	30.416000366210938	29.09869956970215	27.88595962524414	27.88595962524414	5.027684688568115	27.54800033569336	15.575699806213379	1.4560116705687676	1.4613823850330325	4.528896675398024	1.8325105505099957	6.5278201523924
273584	Thalassoma lucasanum	NA	36	ctmax	NA	NA	NA	Mora_&_Ospina_2001	Thalassoma lucasanum	Chordata	Actinopterygii	Perciformes	Labridae	737	fish	NA	NA	273584	720	568	567	567	71	71	27.257368414025557	27.33849028045056	7.578610125709982	26.11933907742493	16.925330980349397	19.94930648803711	22.07745933532715	2.048452377319336	16.413999557495117	1.1338499784469604	29.560611724853516	29.929845809936523	27.675954818725586	30.416000366210938	28.967199325561523	27.798959732055664	27.88595962524414	5.035684585571289	26.08799934387207	15.532600402832031	1.6897425694771409	1.5957528832127865	5.497757882826988	2.246449026613321	7.901057203291402
158669	Alosa pseudoharengus	5	32.8	ctmax	NA	NA	NA	Otto_et_al_1976	Alosa pseudoharengus	Chordata	Actinopterygii	Clupeiformes	Clupeidae	53965	fish	NA	NA	158669	53962	41166	37119	37119	35552	35552	9.036952726203639	9.58366774523535	9.475590459940271	10.872071644069706	10.669184240409047	-3.0955698490142822	-3.0955698490142822	-2.8304483890533447	4.480000019073486	1.4351099729537964	28.09269905090332	28.09269905090332	28.08795738220215	28.39900016784668	27.071800231933594	8.744051933288574	10.128432273864746	9.187458992004395	10.562999725341797	10.437299728393555	4.238292273090744	4.760912184233226	3.4786730193371724	2.5048942034373924	3.515500263817984
293541	Anguilla australis	14	39.7	LT50	NA	NA	NA	Richardson_et_al_1994	Anguilla australis	Chordata	Actinopterygii	Anguilliformes	Anguillidae	665	fish	NA	NA	293541	649	402	398	398	321	321	17.570533698386992	17.72188361802424	13.153409330018489	20.149676773606277	14.67605537775813	7.410418510437012	9.781277656555176	2.216153860092163	12.934000015258789	0.8168690204620361	27.77101707458496	27.77101707458496	24.928054809570312	29.707000732421875	26.242300033569336	17.638813018798828	17.73218536376953	15.095870971679688	20.308000564575195	17.197999954223633	2.897837501019061	2.9119014772889624	6.259707940524953	2.9814030784637104	7.603432267281653
271703	Anguilla dieffenbachii	14	37.3	LT50	NA	NA	NA	Richardson_et_al_1994	Anguilla dieffenbachii	Chordata	Actinopterygii	Anguilliformes	Anguillidae	56	fish	NA	NA	271703	53	14	11	11	10	10	10.74614841510088	13.549300261906215	8.041386842727661	13.808441838552785	9.479235238807146	6.5993218421936035	7.424090385437012	5.011675834655762	7.953999996185303	0.6971030235290527	20.25200653076172	20.25200653076172	18.832595825195312	19.139999389648438	17.22760009765625	7.823868751525879	13.824299812316895	6.296224594116211	12.817000389099121	7.24891996383667	4.637060827708372	2.9937586131323664	3.312789817672315	2.286128290168404	4.432320766434768
280138	Cheimarrichthys fosteri	14	30	LT50	NA	NA	NA	Richardson_et_al_1994	Cheimarrichthys fosteri	Chordata	Actinopterygii	Perciformes	Cheimarrichthyidae	16	fish	NA	NA	280138	11	9	9	9	5	5	16.479057788848877	16.479057788848877	14.349751472473145	14.700499852498373	13.427393436431885	14.934269905090332	14.934269905090332	10.595907211303711	12.555999755859375	6.954360008239746	18.023845672607422	18.023845672607422	18.103595733642578	16.886999130249023	17.22450065612793	16.479057788848877	16.479057788848877	14.349751472473145	15.25	14.827799797058105	2.1846599762009666	2.1846599762009666	5.308737465182224	1.6524215205915267	3.6310605581070736
280810	Galaxias fasciatus	14	28.5	LT50	NA	NA	NA	Richardson_et_al_1994	Galaxias fasciatus	Chordata	Actinopterygii	Osmeriformes	Galaxiidae	29	fish	NA	NA	280810	25	10	10	10	8	8	16.856822967529297	16.856822967529297	12.175239626566569	13.72029416701373	11.483949636711793	12.22916030883789	12.22916030883789	9.887811660766602	6.4720001220703125	0.6521880030632019	20.25200653076172	20.25200653076172	18.832595825195312	17.722999572753906	17.212299346923828	18.668846130371094	18.668846130371094	10.320025444030762	15.008000373840332	14.548600196838379	3.0421592042361776	3.0421592042361776	2.8486637672175537	4.237456561365009	6.875346708883791
280811	Galaxias maculatus	14	30.8	LT50	NA	NA	NA	Richardson_et_al_1994	Galaxias maculatus	Chordata	Actinopterygii	Osmeriformes	Galaxiidae	1553	fish	NA	NA	280811	1224	933	933	933	841	841	16.06364540218078	16.06364540218078	13.822398360242548	16.05988774894112	15.84954990310395	5.9013285636901855	5.9013285636901855	2.227264642715454	-0.8989999890327454	0.2725920081138611	24.702058792114258	24.702058792114258	23.77005386352539	29.420000076293945	28.636999130249023	16.116703033447266	16.116703033447266	14.485810279846191	16.150999069213867	15.793800354003906	3.0265409344629357	3.0265409344629357	4.957051848118085	3.8628450917690196	4.156959964119514
282568	Retropinna retropinna	14	28.5	LT50	NA	NA	NA	Richardson_et_al_1994	Retropinna retropinna	Chordata	Actinopterygii	Osmeriformes	Retropinnidae	28	fish	NA	NA	282568	27	15	14	14	8	8	13.686959346135458	13.689807818486141	9.93313085115873	14.939841973154168	11.785106784419009	9.321675300598145	10.76842212677002	3.3677978515625	11.385000228881836	2.2078299522399902	20.170917510986328	20.170917510986328	13.833677291870117	19.139999389648438	17.65519905090332	12.614316940307617	12.245144844055176	10.854229927062988	15.085000038146973	11.697999954223633	3.1247883979161615	2.8690515398921463	3.6306733667138427	2.5202199962941982	4.712498596098376
159288	Abudefduf saxatilis	8	40	LT100	NA	NA	NA	Scholander_et_al_1953	Abudefduf saxatilis	Chordata	Actinopterygii	Perciformes	Pomacentridae	17976	fish	NA	NA	159288	17855	469	421	421	30	30	28.66781671705721	28.77297084528713	18.224528739700435	26.791158559459458	26.185796670428832	5.155983924865723	16.843603134155273	1.6274340152740479	11.755000114440918	0.4333820044994354	31.59161376953125	31.59161376953125	31.527761459350586	31.066999435424805	29.33329963684082	29.11959457397461	29.247114181518555	18.637407302856445	26.808000564575195	26.731000900268555	1.4385494024395225	1.4126041478811933	7.831772234869817	0.5712598649306034	2.4418552618238625
126433	Boreogadus saida	8	20	LT100	NA	NA	NA	Scholander_et_al_1953	Boreogadus saida	Chordata	Actinopterygii	Gadiformes	Gadidae	19320	fish	NA	NA	126433	19241	9461	2013	2013	488	496	2.788122470767555	3.6539343634433616	1.7623129478225557	3.468523595242768	1.6438576761007044	-3.701401948928833	-3.701401948928833	-3.8149876594543457	-0.9129999876022339	-1.5235999822616577	22.9870662689209	22.9870662689209	14.363832473754883	26.974000930786133	10.92389965057373	1.9422491788864136	3.0069401264190674	1.6969029903411865	3.7980000972747803	1.5353200435638428	3.222552270619183	3.2412741682262953	1.6433037237478558	2.292186903756232	1.5470528294315435
275722	Haemulon bonariense	8	40	LT100	NA	NA	NA	Scholander_et_al_1953	Haemulon bonariense	Chordata	Actinopterygii	Perciformes	Haemulidae	50	fish	NA	NA	275722	50	28	28	28	4	4	26.269425652243875	26.276660225608133	21.682644594799388	27.722956864730172	22.87261370731437	20.943052291870117	20.943052291870117	3.5605013370513916	24.131999969482422	0.7905070185661316	29.712982177734375	29.712982177734375	29.712982177734375	30.054000854492188	28.57710075378418	27.064733505249023	26.966437339782715	25.277502059936523	27.66699981689453	26.64639949798584	2.6188587819018814	2.628746016158101	8.8759016843384	1.303449218570362	8.22692732814759
159793	Lutjanus apodus	8	40	LT100	NA	NA	NA	Scholander_et_al_1953	Lutjanus apodus	Chordata	Actinopterygii	Perciformes	Lutjanidae	11348	fish	NA	NA	159793	11293	282	261	261	19	19	28.74810297453872	28.868399415351586	16.695104523963735	27.01773725495771	25.885679041131795	22.092622756958008	22.298786163330078	1.6274340152740479	11.22599983215332	1.2573299407958984	30.87548065185547	30.87548065185547	30.552898406982422	29.87700080871582	28.799299240112305	29.17896270751953	29.310096740722656	18.574113845825195	26.822999954223633	26.731000900268555	1.300223008069092	1.2877396956580625	9.031369673215718	0.6116728534372351	3.258103921295214
126507	Pungitius pungitius	8	20	LT100	NA	NA	NA	Scholander_et_al_1953	Pungitius pungitius	Chordata	Actinopterygii	Gasterosteiformes	Gasterosteidae	17022	fish	NA	NA	126507	16946	16438	16431	16431	14203	14203	12.103004883710794	11.998781647612748	9.437989189439607	6.936203479677211	6.52290744623678	-2.5667366981506348	-2.5667366981506348	-2.890988349914551	-0.7960000038146973	-1.1516200304031372	18.230375289916992	18.230375289916992	18.230375289916992	30.02899932861328	29.338899612426758	13.25623893737793	12.996650695800781	10.232098579406738	7.557000160217285	7.19950008392334	4.2154378517983355	4.312752486734645	5.530356548168321	2.2248512948048473	2.102012222845338
154205	Ameiurus melas	7	38.1	ctmax	0.39	SD	NA	Smale_&_Rabeni_1995	Ameiurus melas	Chordata	Actinopterygii	Siluriformes	Ictaluridae	726	fish	NA	NA	154205	724	684	684	684	720	720	22.584530973434447	22.584530973434447	21.293271052837373	23.215750217437744	23.31119966506958	12.355623245239258	12.355623245239258	2.831172227859497	20.225000381469727	20.965700149536133	30.043834686279297	30.043834686279297	29.260604858398438	25.076000213623047	24.145999908447266	22.651090621948242	22.651090621948242	22.11117649078369	23.7810001373291	24.06654930114746	4.048097620064769	4.048097620064769	5.825893080915872	2.0876132444842077	1.56442659244933
234802	Trematomus bernacchii	6	6.02	LT50	NA	NA	NA	Somero_&_DeVries1967	Trematomus bernacchii	Chordata	Actinopterygii	Perciformes	Nototheniidae	2166	fish	NA	NA	234802	2150	1275	1269	1269	215	215	-1.3517791718968324	-1.1722982534747592	0.5073638094370291	-1.222825842510514	-1.51705555014062	-2.2040064334869385	-1.9691658020019531	-2.253214120864868	-1.6390000581741333	-1.767449975013733	13.04059886932373	22.22378921508789	22.22378921508789	18.861000061035156	18.602800369262695	-1.5746243000030518	-1.5547374486923218	0.5910793542861938	-1.225000023841858	-1.5884499549865723	0.8487397405291106	1.1942470214188503	0.8477355562565291	0.6225563374617287	0.688991850993828
234801	Trematomus borchgrevinki	16	6	LT50	NA	NA	NA	Somero_&_DeVries1967	Pagothenia borchgrevinki	Chordata	Actinopterygii	Perciformes	Nototheniidae	372	fish	NA	NA	234801	369	291	286	286	158	158	-1.5163078495325186	-1.4242306154176414	0.38850273600364305	-1.2192369525748972	-1.4590043363412974	-1.8941854238510132	-1.9550187587738037	-1.472093939781189	-1.5950000286102295	-1.7376999855041504	2.2088124752044678	2.2088124752044678	0.8541690707206726	-0.36399999260902405	1.5846600532531738	-1.892539620399475	-1.892539620399475	0.6352306008338928	-1.1979999542236328	-1.4599299430847168	0.7019493160352676	0.7836138446198949	0.5085244632067876	0.1364849292676299	0.4903597523246722
234772	Trematomus hansoni	6	8.98	LT50	NA	NA	NA	Somero_&_DeVries1967	Trematomus hansoni	Chordata	Actinopterygii	Perciformes	Nototheniidae	881	fish	NA	NA	234772	878	500	446	446	151	151	-1.5696078574570713	-1.206411220098811	0.11533892506418784	-1.1206905252544883	-1.2760400490058994	-2.5299558639526367	-2.2964694499969482	-2.2164435386657715	-1.6390000581741333	-1.7349900007247925	4.633688449859619	6.073653221130371	2.8325634002685547	8.477999687194824	2.7344000339508057	-1.7793247699737549	-1.4146435260772705	0.5910793542861938	-1.225000023841858	-1.5884499549865723	0.8652315735507917	0.9430421973482336	0.9421890389903911	0.8353727951567878	0.8676271375711643
219984	Engraulis japonicus	NA	32	LT50	NA	NA	NA	Suehiro1951_in_Brett_1970	Engraulis japonicus	Chordata	Actinopterygii	Clupeiformes	Engraulidae	330	fish	NA	NA	219984	828	195	92	92	75	75	17.675850178958115	18.850646742660068	12.5316907436101	18.588082346466592	15.263558082698113	7.642724514007568	7.642724514007568	-0.7893173694610596	12.465999603271484	-0.14337199926376343	29.2503604888916	29.2503604888916	26.497024536132812	29.503000259399414	28.831600189208984	17.08414077758789	18.25898551940918	12.655236721038818	18.7549991607666	14.533100128173828	4.451830991661873	3.4308641174182823	5.245676829875671	3.155178872357056	4.612254734490009
217452	Sardinops melanosticta	NA	30	LT50	NA	NA	NA	Suehiro1951_in_Brett_1970	Sardinops sagax	Chordata	Actinopterygii	Clupeiformes	Clupeidae	4058	fish	NA	NA	217452	3600	1103	768	768	251	251	15.946732560586682	16.862760068838206	12.572915706215268	18.0711358756085	16.043620345271428	6.497254371643066	7.2006144523620605	1.902944803237915	5.063000202178955	0.4634920060634613	27.66414451599121	30.252248764038086	28.258312225341797	28.60700035095215	27.721500396728516	16.042842864990234	16.469890594482422	13.94678783416748	17.756999969482422	17.146099090576172	3.0429904637885863	2.527648827900273	4.662232851760443	2.6550445195455135	3.899781474764957
209264	Periophthalmus kalolo	17	40.7	ctmax	0.48	SD	NA	Taylor_et_al_2005	Periophthalmus kalolo	Chordata	Actinopterygii	Perciformes	Gobiidae	128	fish	NA	NA	209264	129	87	87	87	10	10	28.38943013690767	28.38943013690767	10.771596102487473	28.48922683010582	18.29079427238272	24.389785766601562	24.389785766601562	2.0788042545318604	22.437999725341797	0.9575660228729248	29.812665939331055	29.812665939331055	27.012435913085938	30.41200065612793	29.249399185180664	29.00337028503418	29.00337028503418	6.101264476776123	28.966999053955078	25.462600708007812	1.4871070450097	1.4871070450097	9.130555212980513	1.5358756711381165	11.625921038887736
278250	Kuhlia sandvicensis	NA	34	LT50	NA	NA	NA	Tester_&_Takata_1953_in_Brett_1970	Kuhlia sandvicensis	Chordata	Actinopterygii	Perciformes	Kuhliidae	18	fish	NA	NA	278250	19	8	8	8	3	3	25.969370581886984	26.03834169561213	2.9677541689439253	25.72962498664856	13.157183349132538	23.829456329345703	23.829456329345703	1.963161587715149	23.63599967956543	4.1090497970581055	28.24539566040039	28.24539566040039	8.25898551940918	29.417999267578125	25.4419002532959	26.413013458251953	26.4788818359375	2.1204006671905518	25.736499786376953	9.036040306091309	1.2976149789922498	1.3543817388522041	1.892774467306904	1.2521627242065638	9.430872597741317
234688	Pachycara brachycephalum	5	10	ctmax	NA	NA	NA	Vandijk_et_al_1999	Pachycara brachycephalum	Chordata	Actinopterygii	Perciformes	Zoarcidae	59	fish	NA	NA	234688	55	42	26	26	1	1	-0.36312853487638325	-0.7809872349788403	-0.3048834538665311	-1.055444435664901	-0.2189970541814411	-2.1738319396972656	-3.023103952407837	-2.214231252670288	-1.6109999418258667	-1.543869972229004	1.0096663236618042	0.7100207805633545	1.3549087047576904	-0.1599999964237213	1.4914900064468384	-0.155737042427063	-0.6103436946868896	-0.3112521767616272	-1.1815000176429749	-0.44269099831581116	1.1512960957942702	1.020066790816947	1.045880126781715	0.4258218892609681	0.8820113260090243
277638	Bathygobius soporator	6	39.3	ctmax	0.8	SD	NA	Vinagre_et_al_2015	Bathygobius soporator	Chordata	Actinopterygii	Perciformes	Gobiidae	351	fish	NA	NA	277638	339	200	200	200	33	33	26.511055418055694	26.511055418055694	16.117481142496892	27.099297442467385	22.22686082397411	19.888566970825195	19.888566970825195	2.171592950820923	19.084999084472656	1.2573299407958984	30.58014488220215	30.58014488220215	29.288982391357422	30.95599937438965	28.417999267578125	27.405202865600586	27.405202865600586	17.54126739501953	27.81399917602539	25.647700309753418	2.366763490179988	2.366763490179988	9.867018574909569	1.9667447528208912	8.030301579758934
159609	Parablennius marmoreus	11	36.6	ctmax	0.7	SD	NA	Vinagre_et_al_2015	Parablennius marmoreus	Chordata	Actinopterygii	Perciformes	Blenniidae	2940	fish	NA	NA	159609	2936	128	85	85	0	0	28.66946479126259	28.94156033480138	17.885839754136057	26.472162668321698	26.019755176367486	9.559213638305664	15.900092124938965	1.6274340152740479	8.819000244140625	1.8395800590515137	30.725648880004883	30.87548065185547	30.552898406982422	28.80299949645996	28.25909996032715	28.833532333374023	29.277114868164062	24.932973861694336	26.525999069213867	26.43720054626465	1.3758726612416319	1.3635456140341988	10.008292170194743	1.0487096361046044	1.9765841432585904
127123	Zoarces viviparus	45	26.7	ctmax	1.1	SD	NA	Zakhartsev_et_al_2003	Zoarces viviparus	Chordata	Actinopterygii	Perciformes	Zoarcidae	19914	fish	NA	NA	127123	12505	5440	4346	4346	1550	1550	9.808071289126618	9.935866145588543	8.537382685651615	9.570518596158186	8.926592705935063	1.9530881643295288	0.9446582794189453	0.9446582794189453	4.293000221252441	0.1617179960012436	19.87800407409668	19.87800407409668	19.87800407409668	12.984000205993652	12.617799758911133	6.747340202331543	7.066355228424072	6.6906633377075195	9.779999732971191	9.6739501953125	5.604614814920742	5.780911795737703	4.546459343139899	0.7954207307796358	1.6554313026367822
508323	Halozetes belgicae	50	40.1	LT50	0.2	SE	NA	Deere_et_al_2006	Halozetes belgicae	Arthropoda	Arachnida	Sarcoptiformes	Ameronothridae	2	benthos	NA	NA	508323	2	0	0	0	0	0	-1.7071012258529663	-1.7071012258529663	1.607643723487854	-0.9480000138282776	-1.0776499509811401	-1.7071012258529663	-1.7071012258529663	1.607643723487854	-0.9480000138282776	-1.0776499509811401	-1.7071012258529663	-1.7071012258529663	1.607643723487854	-0.9480000138282776	-1.0776499509811401	-1.7071012258529663	-1.7071012258529663	1.607643723487854	-0.9480000138282776	-1.0776499509811401	0	0	0	0	0
250333	Cnemidocarpa bicornuta	NA	29	ctmax	NA	NA	NA	Morley_et_al_2016	Cnemidocarpa bicornuta	Chordata	Ascidiacea	Stolidobranchia	Styelidae	36	benthos	zooplankton	NA	250333	27	0	0	0	5	5	14.760821695680972	14.775165911074039	10.727456587332266	14.775272499431264	12.75670407035134	9.896492958068848	9.896492958068848	2.374032735824585	11.854000091552734	5.880489826202393	20.94498634338379	21.511947631835938	19.329030990600586	21.64699935913086	18.050199508666992	13.595752716064453	13.595752716064453	10.151325225830078	12.531499862670898	11.843899726867676	3.516805230198176	3.5953891112756566	4.527544333535333	3.3638109506001093	3.620142762542446
249976	Ascidia ceratodes	NA	24.3	LT50	NA	NA	NA	Zerebecki_&_Sorte_2011	Ascidia ceratodes	Chordata	Ascidiacea	Phlebobranchia	Ascidiidae	16	benthos	zooplankton	NA	249976	16	2	2	2	4	4	15.929347719464984	16.340948036738805	3.767325554575239	15.366583347320557	12.32094019651413	8.33047866821289	11.838955879211426	2.532907247543335	10.01200008392334	3.0938498973846436	19.735750198364258	19.735750198364258	8.026185035705566	17.298999786376953	17.300100326538086	16.479511260986328	16.479511260986328	2.9118525981903076	16.534000396728516	16.3617000579834	3.461662682160843	2.7601337026268573	1.9097177216132144	2.3044658445323023	6.006624926896025
250152	Distaplia occidentalis	NA	21.9	LT50	NA	NA	NA	Zerebecki_&_Sorte_2011	Distaplia occidentalis	Chordata	Ascidiacea	Aplousobranchia	Holozoidae	239	benthos	zooplankton	NA	250152	239	44	42	42	16	16	13.549741417322403	13.45480253732749	4.885395119032884	9.99504484563665	9.287425366785762	4.198261737823486	4.198261737823486	0.3668021559715271	0.3630000054836273	-0.49788498878479004	17.885841369628906	17.885841369628906	11.277778625488281	17.13800048828125	16.86989974975586	13.542149543762207	13.542149543762207	2.77292799949646	9.7220001220703125	9.962690353393555	2.1622143038101562	2.3474995613273255	3.2040831710357454	2.506423795852392	2.7197802178099573
172775	Odontaster validus	NA	11	ctmax	NA	NA	NA	Peck_et_al_2008	Odontaster validus	Echinodermata	Asteroidea	Valvatida	Odontasteridae	1179	benthos	zooplankton	NA	172775	811	342	307	307	192	192	-0.5812905552902017	-0.41100986837039866	0.08835693234891911	-0.2526558972233139	-0.39795470591153054	-2.550368309020996	-3.1544976234436035	-2.300966501235962	-1.597000002861023	-1.7349900007247925	12.184865951538086	17.560531616210938	15.338668823242188	26.493000030517578	9.5922698974609375	-0.8800033330917358	-0.8169269561767578	-0.04908367246389389	-0.8159999847412109	-0.9016249775886536	1.650615787697985	2.0771525662908767	1.3125384398192503	2.4864016861684917	1.6211546197656188
137129	Alle alle	23	20	UTNZ	NA	NA	1	Gabrielsen_et_al_1991	Alle alle	Chordata	Aves	Charadriiformes	Alcidae	34918	birds	NA	NA	137129	33121	3821	3821	3821	62	84	4.627239097316198	4.627261767196255	3.8765603571227785	5.927946943683806	4.266285915839414	-2.950845956802368	-2.950845956802368	-2.2863199710845947	-1.1369999647140503	-1.3944499492645264	23.485448837280273	23.485448837280273	21.548259735107422	27.77400016784668	26.158199310302734	3.812161445617676	3.812161445617676	3.384239912033081	5.466000080108643	2.9483799934387207	3.650070197347314	3.6500976197899426	3.381438013450472	4.57684934443367	4.4211068783882235
225949	Anas aucklandica	2	37	UTNZ	NA	NA	2	McNab_2003	Anas aucklandica	Chordata	Aves	Anseriformes	Anatidae	11	birds	NA	NA	225949	11	0	0	0	1	1	10.622715776616877	10.622715776616877	8.537384336644953	10.62579984664917	10.634784984588624	8.715299606323242	8.715299606323242	7.182863712310791	7.5329999923706055	8.737970352172852	14.757515907287598	14.757515907287598	12.264427185058594	17.597999572753906	17.234899520874023	9.6656341552734375	9.6656341552734375	7.988309860229492	9.08299970626831	9.046464920043945	2.2127576814202836	2.2127576814202836	1.6035362367155088	3.706144086304504	3.4803787802016664
225932	Eudyptula minor	8	25	UTNZ	NA	NA	1	Richman_&_Lovvorn_2011, Stahel_&_Nicol_1982	Eudyptula minor	Chordata	Aves	Sphenisciformes	Spheniscidae	15218	birds	NA	NA	225932	1426	789	789	789	131	131	15.98152266117617	15.981026729571763	13.78699855040905	17.12828417045269	17.008470745022233	7.740390300750732	7.740390300750732	1.9797191619873047	7.313000202178955	0.7250030040740967	24.928054809570312	24.928054809570312	24.928054809570312	22.731000900268555	23.630300521850586	15.585844993591309	15.585844993591309	14.160240173339844	16.76300048828125	16.45870018005371	2.9631571137104245	2.962870134168012	4.974418198169795	2.1184459457129217	2.6975488605925575
137133	Uria aalge	NA	NA	NA	NA	NA	NA	NA	Uria aalge	Chordata	Aves	Charadriiformes	Alcidae	282377	birds	NA	NA	137133	279842	81649	81649	81649	1462	1462	11.4093338375861	11.4093338375861	9.09542342696858	10.291585343599062	9.178491215991501	-2.2314810752868652	-2.2314810752868652	-3.5426719188690186	-0.4480000138282776	-1.2814699411392212	22.844511032104492	22.844511032104492	18.430004119873047	18.106000900268555	16.45330047607422	11.841286659240723	11.841286659240723	9.2394561767578125	10.253999710083008	9.409979820251465	3.000211036486295	3.000211036486295	3.2210600248780255	1.7367926011391663	1.9141313860652018
137130	Cepphus grylle	NA	NA	NA	NA	NA	NA	NA	Cepphus grylle	Chordata	Aves	Charadriiformes	Alcidae	14621	birds	NA	NA	137130	14552	8793	8793	8793	475	486	8.27788304478955	8.27788304478955	7.100404709145455	7.68837764309655	7.110022091373089	-3.579401969909668	-3.579401969909668	-3.752143621444702	-0.8870000243186951	-1.409309983253479	19.073270797729492	19.073270797729492	19.43292808532715	16.719999313354492	18.719100952148438	8.704707145690918	8.704707145690918	8.323640823364258	8.661999702453613	7.795979976654053	4.338221781672916	4.338221781672916	3.962329271827082	3.105738822742488	3.1647655439274907
137195	Fulmarus glacialis	NA	NA	NA	NA	NA	NA	NA	Fulmarus glacialis	Chordata	Aves	Procellariiformes	Procellariidae	453420	birds	NA	NA	137195	452975	32075	32075	32075	581	694	10.30502258513961	10.30502258513961	7.4228830192970285	9.541761753566211	7.3064614111241095	-2.997736692428589	-2.997736692428589	-3.3389883041381836	-1.1369999647140503	-1.409309983253479	27.214326858520508	27.214326858520508	25.74225616455078	26.974000930786133	24.35449981689453	10.758947372436523	10.758947372436523	7.882218837738037	10.244000434875488	8.493069648742676	3.6905591407571	3.6905591407571	3.5733801555864013	2.8575342863962594	3.3683826006487054
137156	Rissa tridactyla	NA	NA	NA	NA	NA	NA	NA	Rissa tridactyla	Chordata	Aves	Charadriiformes	Laridae	215770	birds	NA	NA	137156	214101	36594	36594	36594	1025	1189	9.830690644831515	9.830690644831515	8.013713055898098	9.83081873710558	8.08025471898835	-2.997736692428589	-2.997736692428589	-3.752143621444702	-1.1369999647140503	-1.409309983253479	27.214326858520508	27.214326858520508	24.48630142211914	27.66200065612793	26.158199310302734	10.264342308044434	10.264342308044434	8.562837600708008	10.309000015258789	9.239239692687988	3.940803678826681	3.940803678826681	3.8853089633632587	3.1575567274924348	3.5767999235483803
137134	Uria lomvia	NA	NA	NA	NA	NA	NA	NA	Uria lomvia	Chordata	Aves	Charadriiformes	Alcidae	23331	birds	NA	NA	137134	23331	7689	7689	7689	108	270	3.4722996128659855	3.4722996128659855	2.307391052704351	3.7085059864234635	2.795977589145458	-2.950845956802368	-2.950845956802368	-2.6559600830078125	-0.9440000057220459	-1.40024995803833	22.844511032104492	22.844511032104492	17.19432830810547	20.444000244140625	22.251699447631836	2.8623971939086914	2.8623971939086914	2.1709392070770264	3.4159998893737793	2.162100076675415	2.8463921406861066	2.8463921406861066	2.3300431148643295	3.1690067017181285	2.894870348303768
159175	Branta bernicla	NA	NA	NA	NA	NA	NA	NA	Branta bernicla	Chordata	Aves	Anseriformes	Anatidae	2982	birds	NA	NA	159175	2973	963	963	963	169	169	9.067383997001459	9.067383997001459	8.078255613763535	10.191453569880906	10.372183604816907	0.3461065888404846	0.3461065888404846	2.015932083129883	-0.3799999952316284	-1.3416600227355957	21.547239303588867	21.547239303588867	21.394466400146484	25.64699935913086	24.78510093688965	8.604336738586426	8.604336738586426	7.885747909545898	10.015000343322754	10.146200180053711	2.275238685199861	2.275238685199861	2.384444634638121	1.8611442493722303	1.7496788521882114
144423	Bangia atropurpurea	3	24	LT100	NA	NA	NA	Bischoff_&_Wiencke_1993	Bangia atropurpurea	Rhodophyta	Bangiophyceae	Bangiales	Bangiaceae	113	macroalgae	NA	NA	144423	394	137	137	137	55	55	12.11948491070521	12.11948491070521	10.773798769086252	10.674374647900066	10.276038698742171	6.000127792358398	6.000127792358398	3.3952629566192627	4.22599983215332	3.0759799480438232	21.57614517211914	21.57614517211914	20.2747859954834	29.46299934387207	28.608600616455078	13.162894248962402	13.162894248962402	10.645018577575684	10.9350004196167	10.777999877929688	3.183020888773585	3.183020888773585	2.3768171124990225	2.7041871348647253	2.6346132821604633
157261	Bangia fuscopurpurea	1	28	LT100	NA	NA	NA	L�ning_1984	Bangia fuscopurpurea	Rhodophyta	Bangiophyceae	Bangiales	Bangiaceae	54	macroalgae	NA	NA	157261	53	26	26	26	0	0	16.071223223650897	16.071223223650897	10.548603468471104	15.313169875234928	14.275945141630352	9.661720275878906	9.661720275878906	1.8794158697128296	6.839000225067139	5.8551201820373535	24.603675842285156	24.603675842285156	20.421049118041992	28.29400062561035	27.01180076599121	13.146574974060059	13.146574974060059	7.888263702392578	11.6850004196167	11.926899909973145	4.69282355659982	4.69282355659982	7.280703370175786	6.911121240592408	6.8530829649397
144431	Porphyra linearis	1	25	LT100	NA	NA	NA	L�ning_1984	Porphyra linearis	Rhodophyta	Bangiophyceae	Bangiales	Bangiaceae	95	macroalgae	NA	NA	144431	358	110	110	110	63	63	12.955887525312361	12.955887525312361	11.424795787180624	11.806010173538985	11.350114896741964	7.1772589683532715	7.1772589683532715	5.862102508544922	7.464000225067139	5.907450199127197	19.41183853149414	19.41183853149414	17.507862091064453	15.78600025177002	15.929699897766113	13.858550071716309	13.858550071716309	10.716593742370605	11.829000473022461	11.3548002243042	3.2722194390794654	3.2722194390794654	2.369843010859985	1.6297385554565262	1.5899655276195879
144437	Porphyra umbilicalis	3	28	LT100	NA	NA	NA	L�ning_1984	Porphyra umbilicalis	Rhodophyta	Bangiophyceae	Bangiales	Bangiaceae	795	macroalgae	NA	NA	144437	3216	1011	1011	1011	571	571	13.488293327495896	13.488293327495896	11.327616449494482	11.000767854211011	10.618281333072424	5.339402198791504	5.339402198791504	3.487520456314087	2.947000026702881	3.0759799480438232	20.436161041259766	20.436161041259766	17.8575439453125	20.232999801635742	20.62420082092285	13.703306198120117	13.703306198120117	11.093721389770508	10.911999702453613	10.70930004119873	2.715114076249331	2.715114076249331	1.9393899118213802	1.5361286691907858	1.4973495634882517
225492	Donax serra	NA	33	LT50	NA	NA	NA	Ansell_&_McLachlan_1980	Donax serra	Mollusca	Bivalvia	Cardiida	Donacidae	64	benthos	NA	NA	225492	65	22	22	22	17	17	18.63918847815935	18.63918847815935	10.457349150679832	17.145312249660492	17.714054187138874	14.567930221557617	14.567930221557617	2.678849697113037	14.04699993133545	13.31980037689209	23.018199920654297	23.018199920654297	12.404940605163574	27.44700050354004	27.245899200439453	19.06631088256836	19.06631088256836	10.882524490356445	14.506999969482422	15.211199760437012	1.57884127723428	1.57884127723428	1.8410565416080529	3.7049538114814498	3.442899727125966
224859	Donax sordidus	NA	35	LT50	NA	NA	NA	Ansell_&_McLachlan_1980	Donax sordidus	Mollusca	Bivalvia	Cardiida	Donacidae	14	benthos	NA	NA	224859	14	12	12	12	4	4	17.459763526916504	17.459763526916504	16.916356086730957	20.80949993133545	21.367799949645995	17.074352264404297	17.074352264404297	16.882719039916992	18.43600082397461	18.678499221801758	17.84517478942871	17.84517478942871	16.949993133544922	22.666000366210938	23.251300811767578	17.459763526916504	17.459763526916504	16.916356086730957	21.222999572753906	20.95009994506836	0.5450538345361005	0.5450538345361005	0.04756996780248779	1.386451875637467	1.4479176045390303
141439	Abra tenuis	4	33.44	LT50	0.73	SE	NA	Compton_et_al2007	Abra tenuis	Mollusca	Bivalvia	Cardiida	Semelidae	4312	benthos	NA	NA	141439	4730	409	385	385	636	636	12.683168116942293	12.69231388719776	12.531553764255467	14.863238699912559	14.49767596743779	6.933799743652344	6.373929023742676	6.686190128326416	8.925000190734863	7.700139999389648	21.040233612060547	21.040233612060547	18.234302520751953	18.624000549316406	18.732999801635742	12.57028579711914	12.937481880187988	12.546209335327148	14.909000396728516	15.023300170898438	1.2822263070046873	1.3371720602961046	0.9665690934204859	1.6003632482076708	1.243109375642446
507445	Anomalocardia squamosa	8	37.75	LT50	0.45	SE	NA	Compton_et_al2007	Anomalodiscus squamosus	Mollusca	Bivalvia	Venerida	Veneridae	154	benthos	NA	NA	507445	152	25	25	25	5	5	23.01569525651106	23.01569525651106	6.896876139903632	23.042449419190284	23.33231814377973	16.347597122192383	16.347597122192383	2.770754098892212	18.672000885009766	18.940900802612305	30.31383514404297	30.31383514404297	28.53232765197754	30.28700065612793	28.813499450683594	23.222049713134766	23.222049713134766	4.5679731369018555	22.124000549316406	22.662599563598633	2.1461107316376884	2.1461107316376884	5.769773112112496	2.2419280036892704	1.7454439225012974
504390	Barbatia pistachia	8	36.87	LT50	0.29	SE	NA	Compton_et_al2007	Barbatia pistachia	Mollusca	Bivalvia	Arcida	Arcidae	802	benthos	NA	NA	504390	615	276	271	271	46	46	16.041693861857276	16.08505533462347	13.187257355035738	17.04093674658053	17.03106391241345	9.49153995513916	10.79687213897705	2.2209887504577637	13.390000343322754	1.9692399501800537	25.13643455505371	25.13643455505371	23.486896514892578	28.54800033569336	27.62459945678711	15.585844993591309	15.602628707885742	14.299277305603027	15.854000091552734	15.609399795532227	2.536265368661792	2.491701813502366	5.535496293198115	2.596048781242953	3.1184128796969572
138998	Cerastoderma edule	8	33.98	LT50	0.63	SE	NA	Compton_et_al2007	Cerastoderma edule	Mollusca	Bivalvia	Cardiida	Cardiidae	15132	benthos	NA	NA	138998	18041	5196	4696	4696	1949	1949	13.092407868185967	13.043167816882457	12.301982462562483	11.68316460408413	11.77739388315114	3.4694302082061768	2.8923401832580566	2.8923401832580566	8.050000190734863	4.616469860076904	23.933759689331055	24.21424674987793	23.53459930419922	28.194000244140625	28.825300216674805	13.44106388092041	13.439204216003418	12.282209396362305	11.298999786376953	11.478400230407715	3.4378464468725647	3.4805019201346132	3.2753325549250034	1.6427524856367677	1.6335626739085094
464143	Divaricella irpex	4	36.94	LT50	0.51	SE	NA	Compton_et_al2007	Divaricella irpex	Mollusca	Bivalvia	Lucinida	Lucinidae	169	benthos	NA	NA	464143	161	97	97	97	9	9	27.154052436351776	27.154052436351776	26.52325237542391	27.645072347239445	26.884988809886732	21.73568344116211	21.73568344116211	2.368105411529541	23.062999725341797	20.4606990814209	31.09933853149414	31.09933853149414	30.36581039428711	29.718000411987305	28.648000717163086	27.07399272918701	27.07399272918701	26.76768684387207	28.24799919128418	27.583300590515137	2.210717361094098	2.210717361094098	3.6692308222769796	2.0835678009753025	1.8664159512195153
208527	Gafrarium dispar	2	41.76	LT50	1.44	SE	NA	Compton_et_al2007	Gafrarium dispar	Mollusca	Bivalvia	Venerida	Veneridae	188	benthos	NA	NA	208527	193	158	158	158	50	50	26.9012510572161	26.91306381225586	14.836931596483502	26.43525178282411	24.31059506056192	22.819271087646484	22.819271087646484	2.297538995742798	21.3439998626709	1.7333099842071533	29.996538162231445	29.996538162231445	29.790481567382812	30.40999984741211	29.41390037536621	26.89977264404297	26.89977264404297	15.32705020904541	26.386999130249023	25.450000762939453	2.099758540313739	2.103406634357367	11.723801723803623	1.834972048179912	4.985216226707495
880017	Macoma balthica	8	30.97	LT50	0.14	SE	NA	Compton_et_al2007	Limecola balthica	Mollusca	Bivalvia	Cardiida	Tellinidae	76220	benthos	NA	NA	880017	56180	32355	25618	25618	4513	4513	12.154902873499571	11.603316570446212	11.297904338574785	10.324346331495734	10.003685679098316	-1.8431347608566284	-1.8431347608566284	-1.7970103025436401	0.2329999953508377	-0.8217650055885315	28.106409072875977	28.106409072875977	27.70591926574707	25.14900016784668	25.517099380493164	12.379204750061035	11.629204750061035	11.437838554382324	10.119999885559082	10.052399635314941	3.829433272669206	3.8678768977575864	3.7959134373407153	2.238845321097604	2.521952714900389
504471	Tegillarca granosa	6	41.45	LT50	1.31	SE	NA	Compton_et_al2007	Tegillarca granosa	Mollusca	Bivalvia	Arcida	Arcidae	221	benthos	NA	NA	504471	226	131	131	131	36	36	27.959658231233295	27.959658231233295	25.119099421250194	28.427642219945003	27.058739182823583	17.308813095092773	17.308813095092773	2.363846778869629	19.63800048828125	4.788609981536865	31.232681274414062	31.232681274414062	30.234535217285156	31.104000091552734	29.850799560546875	28.636953353881836	28.636953353881836	26.970420837402344	29.432499885559082	28.475900650024414	2.260259777950069	2.260259777950069	6.331802094105483	2.4272154008209332	3.604043107072411
605892	Tellina capsoides	8	38.25	LT50	0.21	SE	NA	Compton_et_al2007	Serratina capsoides	Mollusca	Bivalvia	Cardiida	Tellinidae	177	benthos	NA	NA	605892	177	171	171	171	27	27	24.031955401102703	24.031955401102703	19.67268681526184	26.58387336730957	25.243357734680174	21.109519958496094	21.109519958496094	4.406703472137451	15.663999557495117	4.788609981536865	30.416545867919922	30.416545867919922	29.007862091064453	30.558000564575195	29.58679962158203	21.690519332885742	21.690519332885742	21.155388832092285	26.816499710083008	25.754499435424805	4.146676068300202	4.146676068300202	8.111591976539332	2.670821778616468	3.8963202469003253
878470	Tellina tenuis	4	27.57	LT50	0.5	SE	NA	Compton_et_al2007	Macomangulus tenuis	Mollusca	Bivalvia	Cardiida	Tellinidae	6810	benthos	NA	NA	878470	6089	2809	2178	2178	473	473	12.331821032050179	12.290065946496073	11.481820593950724	11.151517438752698	11.015683395103512	3.2628297805786133	3.6838467121124268	3.300997734069824	3.5	3.475640058517456	24.01255989074707	24.01255989074707	19.00090789794922	20.23200035095215	18.536300659179688	12.147663116455078	12.133803367614746	11.309712409973145	10.40999984741211	10.290499687194824	3.7992699123732856	3.6036008592992004	3.1862269253442745	1.3640970138516757	1.3298304925283106
140302	Spisula subtruncata	8	26.97	LT50	0.64	SE	NA	Compton_et_al2007	Spisula subtruncata	Mollusca	Bivalvia	Venerida	Mactridae	14747	benthos	NA	NA	140302	9302	4173	3692	3692	195	195	12.058870452076492	12.371319715691973	11.479315230043177	11.501144596102785	11.065855645522781	2.6428301334381104	2.6428301334381104	3.300997734069824	3.5	-0.4358690083026886	22.619688034057617	24.900239944458008	23.52560043334961	21.19700050354004	17.980300903320312	12.12900161743164	12.268632888793945	10.944867134094238	10.781000137329102	10.511199951171875	4.486069853744639	4.670658864645776	4.344981856294577	1.6891676474623014	1.5051260765305587
140480	Mytilus edulis	20	30.5	LT50	NA	NA	NA	Davenport_&_Davenport_2005	Mytilus edulis	Mollusca	Bivalvia	Mytilida	Mytilidae	72345	benthos	NA	NA	140480	49539	20210	16480	16480	4770	4770	12.41160432435896	12.294555974831876	10.922504289469344	10.47575250819674	10.162874624428676	-1.8431347608566284	-1.8431347608566284	-1.7740103006362915	-0.6549999713897705	-1.2024500370025635	27.163166046142578	27.293790817260742	26.85828971862793	29.117000579833984	28.841400146484375	12.600225448608398	12.43679141998291	10.381903648376465	10.324000358581543	10.121700286865234	3.6281191951576113	3.7444542819725757	3.526481151970458	1.7446555941652417	1.9489741551817783
156803	Gemma gemma	469	35	LT50	NA	NA	NA	Kennedy_&_Mihursky_1971	Gemma gemma	Mollusca	Bivalvia	Venerida	Veneridae	754	benthos	NA	NA	156803	836	433	409	409	124	124	21.31388215214088	21.338438546629643	19.457781928484557	15.241119432315397	16.063616547021972	4.3383283615112305	4.465519905090332	1.9886078834533691	6.74399995803833	4.169789791107178	30.877634048461914	30.877634048461914	30.176067352294922	29.69499969482422	27.905099868774414	22.123506546020508	22.270357131958008	21.948274612426758	13.517999649047852	15.10669994354248	5.935766800644724	5.836034027866784	7.4918027317958895	4.610832378106438	4.5453635539653146
156870	Mulinia lateralis	200	32	LT50	NA	NA	NA	Kennedy_&_Mihursky_1971	Mulinia lateralis	Mollusca	Bivalvia	NA	Mactridae	2401	benthos	NA	NA	156870	2751	1737	1595	1595	397	397	24.565149299491793	24.39849273556244	23.111988993252027	17.067837740064377	17.774117613608492	2.6564719676971436	2.4078454971313477	3.6715548038482666	6.74399995803833	4.169789791107178	31.049633026123047	31.049633026123047	30.185068130493164	28.29400062561035	27.682899475097656	25.613679885864258	24.801015853881836	23.8557186126709	13.901000022888184	15.94890022277832	5.104013475554289	4.8942783718410565	5.062916000279101	5.212071347842184	4.988868530897076
140430	Mya arenaria	222	32	LT50	NA	NA	NA	Kennedy_&_Mihursky_1971	Mya arenaria	Mollusca	Bivalvia	Myida	Myidae	38375	benthos	NA	NA	140430	33557	16184	12252	12252	2878	2878	11.345158980079782	11.159558584390183	10.729043860727565	10.182810536901917	10.215341384373595	-1.0816404819488525	-1.0816404819488525	-1.581642746925354	0.38199999928474426	0.4029630124568939	28.542451858520508	28.542451858520508	28.385921478271484	22.260000228881836	22.71969985961914	10.38757038116455	10.113361358642578	9.82336139678955	10.14799976348877	10.076299667358398	3.781015059396505	3.7790518497204126	3.8015416634867876	1.130650608043601	1.0570417927236553
582484	Acar domingensis	NA	39	ctmax	NA	NA	NA	Morley_et_al_2016	Barbatia domingensis	Mollusca	Bivalvia	Arcida	Arcidae	245	benthos	NA	NA	582484	244	103	80	80	1	1	25.467961446613284	26.166356243738313	13.771415884901838	26.26342390397939	21.098316775427925	15.801419258117676	15.801419258117676	2.4914188385009766	20.55500030517578	3.103149890899658	30.59227752685547	30.59227752685547	30.27085304260254	29.726999282836914	28.06170082092285	25.4287052154541	26.241963386535645	10.151302814483643	26.288000106811523	23.335599899291992	2.847302603469799	2.422318480621742	9.555457089935745	1.4978041001052698	6.477403579469988
197227	Limatula hodgsoni	NA	12.7	ctmax	NA	NA	NA	Morley_et_al_2016	Limatula hodgsoni	Mollusca	Bivalvia	Limida	Limidae	244	benthos	NA	NA	197227	104	49	27	27	19	19	-0.47356228192061695	-0.05382553284818476	-0.12002348919193466	-0.671658826400252	-0.4190097359173438	-2.0892038345336914	-1.888088345527649	-2.068666458129883	-1.6390000581741333	-1.7014299631118774	3.9266574382781982	8.143611907958984	6.859684467315674	7.794000148773193	6.361949920654297	-0.637542724609375	-0.5172643661499023	-0.26053377985954285	-0.9879999756813049	-0.8831989765167236	1.2764417892160291	1.6829828772595923	1.3668148540190403	1.3515257027797922	1.384099505605586
197217	Laternula elliptica	22	5	ctmax	NA	NA	NA	Peck_et_al_2004	Laternula elliptica	Mollusca	Bivalvia	NA	Laternulidae	244	benthos	NA	NA	197217	140	34	29	29	9	9	0.03727070909907233	0.11988205214341481	0.403245640276755	-0.6962137428176312	-0.8602050587193657	-1.9005483388900757	-1.8956657648086548	-1.8508965969085693	-1.6150000095367432	-1.692370057106018	8.128499984741211	8.128499984741211	6.9499945640563965	7.689000129699707	6.188399791717529	-0.1252957507967949	0.3033449947834015	0.8976837992668152	-0.8180000185966492	-0.822359025478363	1.2038882908057553	1.2865799096904922	1.153737271612143	0.8908240197457283	0.9346059800010251
197021	Adamussium colbecki	116	2	ctmax	NA	NA	NA	Peck_et_al_2004	Adamussium colbecki	Mollusca	Bivalvia	Pectinida	Pectinidae	410	benthos	NA	NA	197021	221	165	133	133	106	106	-0.22581402092639888	-0.5201290709559213	-0.3765590275976468	-1.0046608642391537	-0.5601985706583313	-1.9005483388900757	-2.0994653701782227	-1.8994390964508057	-1.659999966621399	-1.834030032157898	1.4214423894882202	2.173882484436035	1.479093313217163	0.3179999887943268	1.5966700315475464	-0.13132911920547485	-0.6174037456512451	-0.6489229202270508	-1.0360000133514404	-1.2530800104141235	0.8987187665623004	0.9099243899679352	0.9254990779442139	0.32674132377591253	1.2306839483424243
197236	Limopsis marionensis	5	4	LT50	NA	NA	NA	Portner_et_al_1999	Limopsis marionensis	Mollusca	Bivalvia	Arcida	Limopsidae	475	benthos	NA	NA	197236	243	89	42	42	5	5	0.7474487507583532	0.6919630156524146	0.1964195330641163	0.5269537756548208	0.8910673894731626	-2.0294432640075684	-2.2069640159606934	-2.1853888034820557	-1.6410000324249268	-1.7349900007247925	10.923760414123535	18.68815803527832	9.037935256958008	18.732999801635742	13.779000282287598	0.20421955734491348	-0.8568928837776184	0.17169970273971558	-1.1720000505447388	0.2923144996166229	2.5889854349745463	4.195603040641656	1.9241044588296148	4.241103086381516	2.58172430244431
394269	Argopecten purpuratus	20	29	LT50	NA	NA	NA	Urban_1994	Argopecten purpuratus	Mollusca	Bivalvia	Pectinida	Pectinidae	28	benthos	NA	NA	394269	28	5	5	5	7	7	19.186193797899328	19.216717678567637	4.776545400204866	17.939380872817267	17.305538177490234	13.733972549438477	13.733972549438477	2.123760223388672	13.258999824523926	11.444899559020996	26.144996643066406	26.144996643066406	16.037017822265625	25.41900062561035	25.066299438476562	17.780729293823242	17.780729293823242	2.1932761669158936	17.05900001525879	18.0856990814209	3.588451344441531	3.5652906830849402	4.404600106391357	2.465234402847414	2.6084571379224446
413610	Ensis macha	20	25	LT50	NA	NA	NA	Urban_1994	Ensis macha	Mollusca	Bivalvia	Adapedonta	Pharidae	13	benthos	NA	NA	413610	2	2	2	2	0	0	NaN	NaN	NaN	14.530499935150146	10.622619867324829	Inf	Inf	Inf	14.072999954223633	7.98553991317749	-Inf	-Inf	-Inf	14.98799991607666	13.259699821472168	NA	NA	NA	14.530499935150146	10.622619867324829	NA	NA	NA	0.647002677811708	3.729394236217386
507162	Gari solida	20	26.9	LT50	NA	NA	NA	Urban_1994	Gari solida	Mollusca	Bivalvia	Cardiida	Psammobiidae	3	benthos	NA	NA	507162	3	3	3	3	0	0	NaN	NaN	NaN	14.624333699544271	11.430233637491861	Inf	Inf	Inf	12.713000297546387	10.201000213623047	-Inf	-Inf	-Inf	18.325000762939453	12.819700241088867	NA	NA	NA	12.835000038146973	11.270000457763672	NA	NA	NA	3.2054521552739006	1.316682749327539
507747	Protothaca thaca	20	28.1	LT50	NA	NA	NA	Urban_1994	Leukoma thaca	Mollusca	Bivalvia	Venerida	Veneridae	3	benthos	NA	NA	507747	3	3	3	3	0	0	NaN	NaN	NaN	15.773333549499512	12.574466705322266	Inf	Inf	Inf	13.258999824523926	11.444899559020996	-Inf	-Inf	-Inf	18.325000762939453	13.458800315856934	NA	NA	NA	15.736000061035156	12.819700241088867	NA	NA	NA	2.533206805420244	1.0291033378113843
507298	Semele solida	20	28.5	LT50	NA	NA	NA	Urban_1994	Semele solida	Mollusca	Bivalvia	Cardiida	Semelidae	5	benthos	NA	NA	507298	1	0	0	0	1	1	15.697978973388672	18.22614097595215	2.190040349960327	NaN	NaN	15.697978973388672	18.22614097595215	2.190040349960327	Inf	Inf	15.697978973388672	18.22614097595215	2.190040349960327	-Inf	-Inf	15.697978973388672	18.22614097595215	2.190040349960327	NA	NA	NA	NA	NA	NA	NA
507364	Tagelus dombeii	20	25.1	LT50	NA	NA	NA	Urban_1994	Tagelus dombeii	Mollusca	Bivalvia	Cardiida	Solecurtidae	9	benthos	NA	NA	507364	1	0	0	0	0	0	10.374208450317383	10.374208450317383	2.794466018676758	12.190999984741211	11.576499938964844	10.374208450317383	10.374208450317383	2.794466018676758	12.190999984741211	11.576499938964844	10.374208450317383	10.374208450317383	2.794466018676758	12.190999984741211	11.576499938964844	10.374208450317383	10.374208450317383	2.794466018676758	12.190999984741211	11.576499938964844	NA	NA	NA	NA	NA
507438	Venus antiqua	20	25.6	LT50	NA	NA	NA	Urban_1994	Ameghinomya antiqua	Mollusca	Bivalvia	Venerida	Veneridae	40	benthos	NA	NA	507438	40	40	40	40	3	3	NaN	NaN	NaN	12.266270547299772	11.086898455748686	Inf	Inf	Inf	7.464000225067139	5.310699939727783	-Inf	-Inf	-Inf	14.98799991607666	13.259699821472168	NA	NA	NA	12.008000373840332	11.503600120544434	NA	NA	NA	1.2154248337067932	1.4460920074882757
1042864	Dasyatis sabina	3	43.2	ctmax	0.04	SD	NA	Fangue_&_Bennet_2003	Hypanus sabinus	Chordata	Elasmobranchii	Myliobatiformes	Dasyatidae	6530	fish	NA	NA	1042864	6528	3438	3341	3341	159	159	25.87859806690401	25.81332250115712	24.896858008557963	24.208906888250542	24.109795544618787	17.36814308166504	10.342780113220215	4.468035697937012	10.460000038146973	11.167099952697754	31.022632598876953	31.022632598876953	30.317068099975586	28.628999710083008	27.99489974975586	25.663904190063477	25.588056564331055	24.699440002441406	24.451000213623047	24.402799606323242	3.0593945633681257	3.074208778790459	2.9021000436856106	1.5933050784895861	1.1828711827927212
494903	Smithora naiadum	NA	23	LT100	NA	NA	NA	L�ning_&_Freshwater_1988	Smithora naiadum	Rhodophyta	Compsopogonophyceae	Erythropeltales	Erythrotrichiaceae	21	macroalgae	NA	NA	494903	21	5	5	5	1	1	12.50344830751419	12.50344830751419	4.635542429983616	9.769449996948243	9.201254057884217	11.113574981689453	11.113574981689453	1.8794158697128296	8.800999641418457	5.8551201820373535	13.29471492767334	13.29471492767334	7.563228607177734	12.897000312805176	11.281999588012695	12.624714851379395	12.624714851379395	6.394283771514893	9.44350004196167	9.572615146636963	0.6583011069521644	0.6583011069521644	2.5190384740150593	0.9913194079207659	1.2892010084251055
213380	Echinometra lucunter	NA	37.1	ctmax	NA	NA	NA	Morley_et_al_2016	Echinometra lucunter	Echinodermata	Echinoidea	Camarodonta	Echinometridae	549	benthos	zooplankton	NA	213380	584	342	342	342	27	27	27.580311491469708	27.58179244522221	22.2630323703624	27.444222719065806	25.178210769136246	21.195079803466797	21.195079803466797	2.2317206859588623	22.28700065612793	1.4457199573516846	30.116981506347656	30.116981506347656	30.116981506347656	30.183000564575195	28.825300216674805	28.584199905395508	28.584199905395508	25.380393981933594	27.565000534057617	26.692699432373047	2.2625938310870146	2.263670255680534	8.553453931518863	1.128379875783446	4.453975905682319
396741	Eucidaris tribuloides	NA	36	ctmax	NA	NA	NA	Morley_et_al_2016	Eucidaris tribuloides	Echinodermata	Echinoidea	Cidaroida	Cidaridae	605	benthos	zooplankton	NA	396741	620	320	157	157	11	11	25.774719301859538	26.28182675256585	17.77086528228117	26.51384398424371	22.470466930095004	14.896419525146484	14.896419525146484	2.016155481338501	22.468000411987305	2.372080087661743	30.3277587890625	30.382246017456055	29.896556854248047	30.183000564575195	28.57939910888672	26.51506805419922	26.703271865844727	21.19379234313965	26.72599983215332	23.735700607299805	3.1617732457133916	3.005096625428057	9.263112828854242	1.5849443631304703	5.841529897110238
414220	Pseudechinus huttoni	NA	26.8	ctmax	NA	NA	NA	Morley_et_al_2016	Pseudechinus huttoni	Echinodermata	Echinoidea	Camarodonta	Temnopleuridae	204	benthos	zooplankton	NA	414220	172	35	19	19	8	8	10.648736247181022	11.362900908476387	8.432467789431803	11.754323129246874	9.005626700273375	5.225399494171143	7.243236064910889	2.1923530101776123	-1.3079999685287476	-1.6047899723052979	21.38812255859375	21.17969512939453	14.714866638183594	19.25	19.70669937133789	10.392030715942383	11.337409019470215	8.950431823730469	11.895500183105469	8.806519985198975	2.3401681585278373	2.0446367203031754	2.847278842001748	2.5780981872345157	2.9040126683268968
160831	Sterechinus neumayeri	NA	19.3	ctmax	NA	NA	NA	Morley_et_al_2016	Sterechinus neumayeri	Echinodermata	Echinoidea	Camarodonta	Echinidae	1138	benthos	zooplankton	NA	160831	1093	543	475	475	113	113	-0.2872952610957013	-0.24756819841641825	0.22990811916526321	-0.8306489801072344	-0.8068718418516979	-2.290614604949951	-2.290614604949951	-2.047281503677368	-1.659999966621399	-1.834030032157898	5.596332550048828	8.501187324523926	6.052771091461182	7.581999778747559	5.813469886779785	-0.5157451033592224	-0.5460180342197418	0.268254816532135	-0.9345000088214874	-1.054710030555725	1.1137536708275186	1.1860483570949203	1.133513967848198	0.7418960804788636	0.9472538962894488
144438	Asparagopsis armata	NA	30	LT100	NA	NA	NA	Biebl_1958	Asparagopsis armata	Rhodophyta	Florideophyceae	Bonnemaisoniales	Bonnemaisoniaceae	693	macroalgae	NA	NA	144438	891	121	96	96	52	52	14.579986557403169	14.585311852461137	11.756001108997273	13.124814066472014	12.469798819527155	8.29978084564209	8.29978084564209	2.343200206756592	8.508000373840332	5.8660101890563965	24.42107582092285	24.42107582092285	20.894540786743164	28.548999786376953	27.85110092163086	14.96837329864502	14.974982261657715	11.291060447692871	12.50100040435791	11.884400367736816	2.694095712356805	2.685619323309332	2.3947365746613616	2.453558857199211	2.4763896742454676
1311357	Callophyllis laciniata	NA	27	LT100	NA	NA	NA	Biebl_1958	Metacallophyllis laciniata	Rhodophyta	Florideophyceae	Gigartinales	Kallymeniaceae	441	macroalgae	NA	NA	1311357	441	62	62	62	13	13	15.027247756011882	15.030876932169328	12.195455904057283	11.608135490773995	11.182871554499474	8.25118350982666	8.25118350982666	3.808065176010132	6.2270002365112305	2.1470999717712402	21.412309646606445	21.412309646606445	16.84903907775879	18.636999130249023	17.53660011291504	15.130106925964355	15.130106925964355	12.292862892150879	11.674499988555908	10.974950313568115	1.7979430205921543	1.8010550093135893	1.7416166171547545	1.6875047453929808	1.5754787494252627
145222	Dilsea carnosa	NA	35	LT100	NA	NA	NA	Biebl_1958	Dilsea carnosa	Rhodophyta	Florideophyceae	Gigartinales	Dumontiaceae	2552	macroalgae	NA	NA	145222	4574	844	844	844	379	379	13.9682790361205	13.9682790361205	11.376894095627936	11.613142080272906	11.146403704155613	6.695485591888428	6.695485591888428	6.466004371643066	7.288000106811523	6.6556901931762695	19.88193130493164	19.88193130493164	18.57454490661621	15.340999603271484	14.69219970703125	14.33055591583252	14.33055591583252	11.265488147735596	11.829000473022461	11.13029956817627	2.465415943131267	2.465415943131267	1.5080437313832702	0.9608553120795112	0.9109224230737495
144747	Drachiella spectabilis	NA	35	LT100	NA	NA	NA	Biebl_1958	Drachiella spectabilis	Rhodophyta	Florideophyceae	Ceramiales	Delesseriaceae	31	macroalgae	NA	NA	144747	1247	152	152	152	35	35	14.008280477131883	14.008280477131883	11.2260972741532	11.905813552365444	11.223111777415763	7.848485469818115	7.848485469818115	8.39107608795166	9.531999588012695	8.847539901733398	18.871505737304688	18.871505737304688	15.359746932983398	13.079000473022461	13.05150032043457	14.33055591583252	14.33055591583252	11.109638214111328	11.895999908447266	11.175399780273438	2.107578097150054	2.107578097150054	0.8901830435810654	0.6984316334514828	0.7424337500288724
145226	Dudresnaya verticillata	NA	30	LT100	NA	NA	NA	Biebl_1958	Dudresnaya verticillata	Rhodophyta	Florideophyceae	Gigartinales	Dumontiaceae	32	macroalgae	NA	NA	145226	232	25	25	25	33	33	14.729118853951421	14.729118853951421	11.43114199384975	12.0517034147253	11.400222239182822	9.348189353942871	9.348189353942871	7.104098796844482	9.192999839782715	7.40831995010376	24.913272857666016	24.913272857666016	14.88327407836914	19.139999389648438	16.051799774169922	15.088691711425781	15.088691711425781	11.042503356933594	12.149999618530273	11.412300109863281	2.154374551458525	2.154374551458525	1.1749542778413957	1.0909337680725293	0.978230342658557
144595	Halurus flosculosus	NA	35	LT100	NA	NA	NA	Biebl_1958	Halurus flosculosus	Rhodophyta	Florideophyceae	Ceramiales	Wrangeliaceae	438	macroalgae	NA	NA	144595	2022	406	406	406	210	210	14.119303937005524	14.119025229227425	11.704311507173104	11.511770991036961	11.193943708411378	6.901580333709717	6.901580333709717	5.862102508544922	8.508000373840332	8.375639915466309	19.322063446044922	19.322063446044922	18.47154426574707	13.081000328063965	12.89799976348877	14.417555809020996	14.417555809020996	11.465328216552734	11.729999542236328	11.1318998336792	2.511048394506486	2.5109587253187313	1.8701625452083184	0.8663658205797193	0.8885859334252465
145256	Halymenia latifolia	NA	35	LT100	NA	NA	NA	Biebl_1958	Halymenia latifolia	Rhodophyta	Florideophyceae	Halymeniales	Halymeniaceae	3	macroalgae	NA	NA	145256	30	4	4	4	4	4	14.431419482597938	14.431419482597938	11.968105389521671	12.879769251896786	11.951292514801025	9.710622787475586	9.710622787475586	9.537423133850098	11.182000160217285	10.224300384521484	22.947662353515625	22.947662353515625	15.055254936218262	19.202999114990234	16.051799774169922	14.683384895324707	14.683384895324707	12.041921615600586	12.119000434875488	11.884400367736816	3.2507307877982043	3.2507307877982043	1.48856181000582	2.094463513224764	1.2551557697508309
144732	Heterosiphonia plumosa	NA	27	LT100	NA	NA	NA	Biebl_1958	Heterosiphonia plumosa	Rhodophyta	Florideophyceae	Ceramiales	Dasyaceae	830	macroalgae	NA	NA	144732	4025	637	637	637	240	240	14.290976304371776	14.290843367013627	11.505356621573357	11.638595517812348	11.085520869044679	7.200183868408203	7.200183868408203	4.114328384399414	8.534000396728516	7.07889986038208	19.800064086914062	19.800064086914062	18.777923583984375	16.183000564575195	15.313199996948242	14.575994491577148	14.575994491577148	11.286429405212402	11.807000160217285	11.036999702453613	2.3257836369475515	2.3257472948343794	1.4292010050341535	0.8929554169934429	0.880104782336702
145267	Kallymenia reniformis	NA	30	LT100	NA	NA	NA	Biebl_1958	Kallymenia reniformis	Rhodophyta	Florideophyceae	Gigartinales	Kallymeniaceae	240	macroalgae	NA	NA	145267	1940	363	363	363	75	75	14.161973070932024	14.161973070932024	11.137510440586938	11.50923325024725	10.723780018139141	7.375542163848877	7.375542163848877	7.119971752166748	8.779000282287598	7.40831995010376	18.637409210205078	18.637409210205078	17.898544311523438	15.190999984741211	13.776900291442871	14.386001586914062	14.386001586914062	11.097638130187988	11.75100040435791	10.69890022277832	2.2180991827127654	2.2180991827127654	1.2253610628576164	0.9314585131366525	0.863444183846623
144758	Membranoptera alata	NA	30	LT100	NA	NA	NA	Biebl_1958	Membranoptera alata	Rhodophyta	Florideophyceae	Ceramiales	Delesseriaceae	1893	macroalgae	NA	NA	144758	4370	1113	1113	1113	617	617	13.234544236490906	13.234544236490906	11.077545133660387	11.124986428119264	10.738692102195929	6.670736789703369	6.670736789703369	3.690774917602539	4.418000221252441	3.6994400024414062	18.534730911254883	18.534730911254883	17.717544555664062	13.081000328063965	12.89799976348877	13.528725624084473	13.528725624084473	10.99927043914795	10.980999946594238	10.712800025939941	2.427897116650066	2.427897116650066	1.5844006378291253	1.0721060993510256	0.9396241600222737
145271	Meredithia microphylla	NA	35	LT100	NA	NA	NA	Biebl_1958	Meredithia microphylla	Rhodophyta	Florideophyceae	Gigartinales	Kallymeniaceae	38	macroalgae	NA	NA	145271	601	129	129	129	18	18	14.346389122938705	14.360396198296952	11.425605697146917	11.873555770664641	11.106857788910384	7.375542163848877	7.375542163848877	6.466004371643066	8.470000267028809	7.303599834442139	20.00690269470215	25.694368362426758	19.08302879333496	19.14299964904785	17.08880043029785	14.887213706970215	14.887213706970215	11.157377243041992	11.937999725341797	10.992899894714355	2.3300730364747166	2.3779866590181102	1.3902443667035995	0.9325759262311125	0.9410986591903077
145771	Palmaria palmata	NA	30	LT100	NA	NA	NA	Biebl_1958	Palmaria palmata	Rhodophyta	Florideophyceae	Palmariales	Palmariaceae	1973	macroalgae	NA	NA	145771	7247	1741	1741	1741	1042	1045	13.47569512567475	13.481205812506879	11.212519094548224	11.370924272103045	10.959922971974569	4.558338165283203	4.558338165283203	1.8794158697128296	0.6380000114440918	2.8912301063537598	27.78546714782715	27.78546714782715	22.779460906982422	29.73200035095215	28.138200759887695	13.82624626159668	13.839766025543213	11.137502670288086	11.663000106811523	11.016799926757812	2.604643716993788	2.6026985993967355	1.8223127479209176	1.4814484313652094	1.3808557169442741
144600	Pleonosporium borreri	NA	30	LT100	NA	NA	NA	Biebl_1958	Pleonosporium borreri	Rhodophyta	Florideophyceae	Ceramiales	Ceramiaceae	81	macroalgae	NA	NA	144600	179	34	34	34	21	21	14.683875537740773	14.683875537740773	12.27960614829228	12.481310174435	11.847871901113775	9.38050365447998	9.38050365447998	8.924932479858398	9.225000381469727	9.55447006225586	25.366474151611328	25.366474151611328	25.018856048583984	24.479999542236328	23.078699111938477	14.212119102478027	14.212119102478027	11.584403991699219	11.993499755859375	11.530699729919434	2.8232566570152646	2.8232566570152646	1.988137436521127	2.238448086172923	1.9306689397869488
144628	Polysiphonia elongata	NA	30	LT100	NA	NA	NA	Biebl_1958	Polysiphonia elongata	Rhodophyta	Florideophyceae	Ceramiales	Rhodomelaceae	2224	macroalgae	NA	NA	144628	1824	308	308	308	198	198	14.045691094172032	14.13433207339536	10.925987035271989	11.730802019583782	10.988722784199545	6.076012134552002	6.670736789703369	3.960496187210083	7.435999870300293	3.480649948120117	25.78801918029785	25.78801918029785	20.754785537719727	19.551000595092773	16.400999069213867	14.097490310668945	14.102737426757812	10.922462463378906	11.751500129699707	11.016799926757812	3.222107349481284	3.3538191811839555	1.7518255813199906	1.610460432316844	1.100436006521997
144683	Pterothamnion plumula	NA	30	LT100	NA	NA	NA	Biebl_1958	Pterothamnion plumula	Rhodophyta	Florideophyceae	Ceramiales	Ceramiaceae	2528	macroalgae	NA	NA	144683	1547	279	279	279	192	192	13.729841257119405	13.738647218758375	11.065488145554479	11.367905550953207	10.857777596575747	7.375542163848877	7.375542163848877	6.934518337249756	7.435999870300293	3.6994400024414062	25.78801918029785	25.78801918029785	16.833576202392578	19.350000381469727	15.675299644470215	14.059281349182129	14.059281349182129	10.870893478393555	11.144000053405762	10.69729995727539	2.488959465679996	2.502898354788972	1.424083791665062	1.2573030483267331	0.9683399063153453
145617	Rhodophyllis divaricata	NA	35	LT100	NA	NA	NA	Biebl_1958	Rhodophyllis divaricata	Rhodophyta	Florideophyceae	Gigartinales	Cystocloniaceae	442	macroalgae	NA	NA	145617	1695	364	364	364	125	125	13.94777456178959	13.94777456178959	11.264962215337603	11.299015308185748	10.739917669478496	7.375542163848877	7.375542163848877	6.466004371643066	8.534000396728516	7.303599834442139	20.72562599182129	20.72562599182129	17.271575927734375	19.381000518798828	16.566099166870117	14.212119102478027	14.212119102478027	11.08789348602295	10.968999862670898	10.616999626159668	2.19526713508391	2.19526713508391	1.4741630434276636	1.0733409372717944	0.8929365594785409
145855	Rhodymenia pseudopalmata	NA	35	LT100	NA	NA	NA	Biebl_1958	Rhodymenia pseudopalmata	Rhodophyta	Florideophyceae	Rhodymeniales	Rhodymeniaceae	265	macroalgae	NA	NA	145855	1563	328	322	322	128	128	14.514096180147488	14.560665660476992	11.668887535666958	12.334981887099636	11.617531193590331	7.375542163848877	7.375542163848877	7.319465637207031	8.78600025177002	9.459639549255371	25.488079071044922	25.488079071044922	25.044031143188477	28.29400062561035	27.01180076599121	14.876082420349121	14.876082420349121	11.202094078063965	12.041000366210938	11.075900077819824	2.802759805849386	2.875194009082065	2.176697760417474	2.372071846601482	2.3221228432359013
144705	Sphondylothamnion multifidum	NA	35	LT100	NA	NA	NA	Biebl_1958	Sphondylothamnion multifidum	Rhodophyta	Florideophyceae	Ceramiales	Wrangeliaceae	50	macroalgae	NA	NA	144705	414	23	23	23	24	24	14.982821216973502	14.982821216973502	11.495499993834045	12.20585383146237	11.302438968267197	7.375542163848877	7.375542163848877	7.319465637207031	9.529000282287598	9.50806999206543	18.312728881835938	18.312728881835938	15.441871643066406	19.381000518798828	16.566099166870117	15.543002128601074	15.543002128601074	11.183403968811035	12.378000259399414	11.15719985961914	1.9359188851125826	1.9359188851125826	1.122194338992265	0.7557048208780919	0.8584796750732663
1311368	Aglaothamnion hookeri	NA	35	LT100	NA	NA	NA	Biebl_1958	Gaillona hookeri	Rhodophyta	Florideophyceae	Ceramiales	Callithamniaceae	90	macroalgae	NA	NA	1311368	90	20	18	18	5	5	14.90724927357265	15.037430220180088	12.32790841990047	11.95967061659869	11.536725201326258	7.286768913269043	7.286768913269043	2.723818063735962	6.784999847412109	6.7459001541137695	22.606233596801758	22.606233596801758	19.43500328063965	21.261999130249023	21.953100204467773	14.543712615966797	14.543712615966797	12.714850425720215	11.895999908447266	11.293700218200684	2.9229345051179836	2.9711908489998238	3.4546741918704096	3.0873065305610945	2.752634161416259
211768	Acanthophora spicifera	NA	40	LT100	NA	NA	NA	Biebl_1962	Acanthophora spicifera	Rhodophyta	Florideophyceae	Ceramiales	Rhodomelaceae	503	macroalgae	NA	NA	211768	358	231	219	219	50	50	26.796089667973558	26.56363594274727	18.469452405147415	27.400016363565022	24.278432957924807	21.195079803466797	21.195079803466797	2.0410261154174805	23.448999404907227	1.0794099569320679	30.623994827270508	30.623994827270508	29.605350494384766	30.159000396728516	29.830400466918945	27.259521484375	27.20511245727539	21.814823150634766	27.690000534057617	26.959199905395508	2.209891293311559	2.2923317966418577	9.22929597995207	1.7167668621560574	6.117228154917557
144439	Asparagopsis taxiformis	NA	40	LT100	NA	NA	NA	Biebl_1962	Asparagopsis taxiformis	Rhodophyta	Florideophyceae	Bonnemaisoniales	Bonnemaisoniaceae	1335	macroalgae	NA	NA	144439	1014	147	92	92	140	140	26.40669560239939	26.555983131723135	5.399069140247047	26.37136147496902	19.49823362467218	16.730234146118164	16.730234146118164	1.9590370655059814	17.80900001525879	1.4533499479293823	29.943565368652344	29.943565368652344	28.881006240844727	30.093000411987305	28.810699462890625	26.508384704589844	26.516557693481445	2.141465663909912	25.743999481201172	22.109699249267578	1.9205210484592636	2.1435076830498634	6.707373356871813	2.2552013520029717	7.129417498004099
211501	Bostrychia tenella	NA	43	LT100	NA	NA	NA	Biebl_1962	Bostrychia tenella	Rhodophyta	Florideophyceae	Ceramiales	Rhodomelaceae	540	macroalgae	NA	NA	211501	454	358	349	349	81	81	24.261174499988556	24.239334051949637	22.64767432439895	26.62609114148342	25.419881651932048	17.801959991455078	17.801959991455078	6.258302688598633	18.847999572753906	2.8453900814056396	29.449064254760742	29.449064254760742	31.152456283569336	30.374000549316406	29.345800399780273	24.62081813812256	24.348960876464844	23.155792236328125	27.44700050354004	27.11949920654297	2.297274455115288	2.203707997830645	3.59017823569452	1.6497998800657097	3.586630222687609
214170	Caloglossa leprieurii	NA	43	LT100	NA	NA	NA	Biebl_1962	Caloglossa leprieurii	Rhodophyta	Florideophyceae	Ceramiales	Delesseriaceae	465	macroalgae	NA	NA	214170	327	297	297	297	30	30	22.33114372889201	22.35132500330607	19.625042708714805	25.875380243115153	24.95436764726735	14.698060035705566	14.698060035705566	3.2288129329681396	16.54400062561035	13.060400009155273	28.310029983520508	28.310029983520508	26.36685562133789	30.305999755859375	28.50349998474121	22.428805351257324	22.428805351257324	22.314682006835938	26.6299991607666	26.158199310302734	3.179126508779531	3.1879436591006014	6.454571444481572	2.308113597018315	2.5958559525438956
145605	Catenella caespitosa	NA	43	LT100	NA	NA	NA	Biebl_1962	Catenella caespitosa	Rhodophyta	Florideophyceae	Gigartinales	Caulacanthaceae	958	macroalgae	NA	NA	145605	2119	519	519	519	369	369	13.512266584336757	13.512266584336757	11.502457202076911	13.743158260345458	13.381035615648543	7.0437164306640625	7.0437164306640625	3.2288129329681396	8.824000358581543	8.14153003692627	28.310029983520508	28.310029983520508	23.590330123901367	30.305999755859375	28.50349998474121	13.989803314208984	13.989803314208984	11.294990539550781	11.888999938964844	11.461199760437012	2.7546310373302734	2.7546310373302734	1.8276571176733232	5.464811029090931	5.371144709453002
144531	Centroceras clavulatum	NA	40	LT100	NA	NA	NA	Biebl_1962	Centroceras clavulatum	Rhodophyta	Florideophyceae	Ceramiales	Ceramiaceae	783	macroalgae	NA	NA	144531	531	326	323	323	91	91	21.588720047183152	21.627869179615608	16.38762841660243	24.543538784980775	22.733424165303056	13.310687065124512	13.310687065124512	2.0284364223480225	11.763999938964844	1.0794099569320679	29.5261173248291	29.5261173248291	29.54477882385254	30.583999633789062	29.830400466918945	21.354150772094727	21.436092376708984	18.557296752929688	26.95800018310547	23.515300750732422	4.068967703072656	4.052215855433888	7.713283689238355	4.576363104453852	5.7535565237065285
373059	Ceramium nitens	NA	40	LT100	NA	NA	NA	Biebl_1962	Ceramium nitens	Rhodophyta	Florideophyceae	Ceramiales	Ceramiaceae	10	macroalgae	NA	NA	373059	10	7	7	7	0	0	28.666242599487305	28.726572036743164	12.045233249664307	26.88299980163574	24.235070037841798	28.18478775024414	28.18478775024414	3.8069629669189453	23.68199920654297	19.98349952697754	29.56523323059082	29.7462215423584	28.317575454711914	29.30699920654297	28.326200485229492	28.248706817626953	28.248706817626953	4.0111613273620605	27.15250015258789	24.31230068206787	0.7792044198428902	0.8836205336680537	14.092631580767026	1.7188715337438119	2.7355733760592758
145844	Chrysymenia enteromorpha	NA	35	LT100	NA	NA	NA	Biebl_1962	Chrysymenia enteromorpha	Rhodophyta	Florideophyceae	Rhodymeniales	Rhodymeniaceae	10	macroalgae	NA	NA	145844	9	8	8	8	0	0	24.20442771911621	25.42987823486328	7.970640182495117	25.514333301120335	22.188626872168648	24.20442771911621	25.42987823486328	7.970640182495117	23.68199920654297	5.227240085601807	24.20442771911621	25.42987823486328	7.970640182495117	27.707000732421875	26.158199310302734	24.20442771911621	25.42987823486328	7.970640182495117	26.101999282836914	24.34670066833496	NA	NA	NA	1.4005562432906589	6.440433160541798
214152	Dasya mollis	NA	40	LT100	NA	NA	NA	Biebl_1962	Dasya mollis	Rhodophyta	Florideophyceae	Ceramiales	Dasyaceae	2	macroalgae	NA	NA	214152	2	2	2	2	0	0	NaN	NaN	NaN	26.34999942779541	25.60444927215576	Inf	Inf	Inf	26.101999282836914	25.05069923400879	-Inf	-Inf	-Inf	26.597999572753906	26.158199310302734	NA	NA	NA	26.34999942779541	25.60444927215576	NA	NA	NA	0.3507251684707987	0.7831208141120675
213678	Dictyurus occidentalis	NA	35	LT100	NA	NA	NA	Biebl_1962	Dictyurus occidentalis	Rhodophyta	Florideophyceae	Ceramiales	Dasyaceae	12	macroalgae	NA	NA	213678	12	10	10	10	0	0	27.435481071472168	27.423721313476562	26.732864379882812	26.554083188374836	24.925899982452393	27.38365364074707	27.423721313476562	26.732864379882812	23.68199920654297	20.36009979248047	27.487308502197266	27.423721313476562	26.732864379882812	29.524999618530273	27.62619972229004	27.435481071472168	27.423721313476562	26.732864379882812	26.412500381469727	25.467949867248535	0.07329505543438515	0	0	1.4793810647671468	2.105123410813141
144585	Griffithsia globulifera	NA	35	LT100	NA	NA	NA	Biebl_1962	Griffithsia globulifera	Rhodophyta	Florideophyceae	Ceramiales	Wrangeliaceae	122	macroalgae	NA	NA	144585	100	97	97	97	16	16	24.1797300974528	24.1797300974528	16.253050168355305	15.174868981043497	15.028536819276356	19.48625946044922	19.48625946044922	14.07262897491455	10.911999702453613	11.530699729919434	27.78546714782715	27.78546714782715	19.48625946044922	28.398000717163086	27.37779998779297	25.26746368408203	25.26746368408203	15.200262069702148	11.751999855041504	11.998600006103516	4.255183348126048	4.255183348126048	2.8562424343841823	6.442316959582187	5.73114473868769
145634	Hypnea musciformis	NA	40	LT100	NA	NA	NA	Biebl_1962	Hypnea musciformis	Rhodophyta	Florideophyceae	Gigartinales	Cystocloniaceae	747	macroalgae	NA	NA	145634	666	431	425	425	108	108	23.2444792240224	23.396221873176543	20.598442521827348	25.43852342755991	22.639398088164654	13.757773399353027	13.757773399353027	3.8676435947418213	11.244999885559082	1.4533499479293823	28.49927520751953	28.49927520751953	28.431434631347656	29.73200035095215	28.905099868774414	23.734771728515625	24.163501739501953	20.508785247802734	26.617000579833984	24.0287504196167	3.1910083084319094	3.065048479546538	4.398786222658131	3.8037714183593185	6.782972536000537
145635	Hypnea spinella	NA	40	LT100	NA	NA	NA	Biebl_1962	Hypnea spinella	Rhodophyta	Florideophyceae	Gigartinales	Cystocloniaceae	651	macroalgae	NA	NA	145635	397	206	156	156	49	49	24.40321020555746	24.33074010951885	21.092982751205255	25.57499713459234	22.98844242575525	19.97208023071289	19.97208023071289	2.0042309761047363	19.20599937438965	1.0794099569320679	29.85944366455078	29.85944366455078	29.605350494384766	30.159000396728516	28.905099868774414	24.603675842285156	24.348960876464844	21.155786514282227	24.92799949645996	23.515300750732422	2.6074634875976104	2.3664753056181995	5.0059763325205875	2.1384861089346945	4.940773142331524
144823	Laurencia intricata	NA	40	LT100	NA	NA	NA	Biebl_1962	Laurencia intricata	Rhodophyta	Florideophyceae	Ceramiales	Rhodomelaceae	77	macroalgae	NA	NA	144823	43	36	36	36	6	6	22.37268693106515	22.426431110927037	21.71774673461914	26.319459451211465	25.466237712550807	21.640167236328125	21.766305923461914	21.640167236328125	23.448999404907227	13.060400009155273	26.07735252380371	26.07735252380371	22.11396598815918	28.547000885009766	27.6825008392334	21.828271865844727	21.828271865844727	21.640167236328125	26.82699966430664	26.489700317382812	1.6357759920231025	1.6100706422656568	0.17661249548821706	1.3581800468766245	2.682302832773994
144827	Laurencia obtusa	NA	40	LT100	NA	NA	NA	Biebl_1962	Laurencia obtusa	Rhodophyta	Florideophyceae	Ceramiales	Rhodomelaceae	750	macroalgae	NA	NA	144827	839	256	221	221	33	33	19.47272205598154	19.804000341390715	14.477249968013332	19.995533499469236	17.925460957711742	6.076012134552002	7.146799087524414	4.0111613273620605	8.75	1.4533499479293823	29.605350494384766	29.605350494384766	29.605350494384766	29.524999618530273	28.63290023803711	19.55691146850586	20.349681854248047	13.285590171813965	18.96299934387207	16.689699172973633	6.067879685672778	6.019037588294792	6.366113283924412	6.1332485383093305	6.779018969426566
382445	Meristotheca gelidium	NA	35	LT100	NA	NA	NA	Biebl_1962	Meristotheca gelidium	Rhodophyta	Florideophyceae	Gigartinales	Solieriaceae	37	macroalgae	NA	NA	382445	37	30	17	17	0	0	24.8197146824428	24.4278564453125	22.89836804866791	25.95475686563028	24.24202145756902	23.155792236328125	23.369653701782227	4.0111613273620605	23.68199920654297	19.808300018310547	27.580921173095703	28.18478775024414	25.380393981933594	28.16900062561035	27.62619972229004	25.374832153320312	24.230769157409668	23.72100067138672	25.34000015258789	23.591699600219727	1.5965157789649043	1.074041706736494	4.498715901205702	1.1946964220073695	2.105800312646049
213680	Murrayella periclados	NA	43	LT100	NA	NA	NA	Biebl_1962	Murrayella periclados	Rhodophyta	Florideophyceae	Ceramiales	Rhodomelaceae	306	macroalgae	NA	NA	213680	173	164	164	164	24	24	25.463538275824654	25.463538275824654	12.790310356352064	27.497234702910355	26.507795906706946	20.806840896606445	20.806840896606445	3.2288129329681396	23.368000030517578	2.8453900814056396	28.310029983520508	28.310029983520508	20.421049118041992	30.305999755859375	28.575199127197266	25.26746368408203	25.26746368408203	15.200262069702148	27.604999542236328	27.236099243164062	2.6774846972876083	2.6774846972876083	7.379857848550061	1.0381127717768397	3.1117589528402183
377219	Neosiphonia ferulacea	NA	40	LT100	NA	NA	NA	Biebl_1962	Neosiphonia ferulacea	Rhodophyta	Florideophyceae	Ceramiales	Rhodomelaceae	73	macroalgae	NA	NA	377219	52	21	11	11	5	5	22.544480723719442	23.01187375696694	20.272085980671207	24.246936311113075	22.901693425279984	11.650009155273438	11.650009155273438	10.373610496520996	12.878999710083008	12.275199890136719	25.936111450195312	26.343517303466797	26.212017059326172	29.524999618530273	27.62619972229004	22.15982437133789	24.112577438354492	20.267610549926758	23.79199981689453	23.58839988708496	3.31251993918368	3.0029708883853172	3.0671719278024003	2.8276940154511205	2.9663314360153348
144706	Spyridia filamentosa	NA	40	LT100	NA	NA	NA	Biebl_1962	Spyridia filamentosa	Rhodophyta	Florideophyceae	Ceramiales	Spyridiaceae	643	macroalgae	NA	NA	144706	544	250	237	237	37	37	18.741756653299138	18.970655329452665	13.24998958064213	17.008303764538887	16.160872126472068	8.29978084564209	8.29978084564209	1.988256812095642	10.131999969482422	2.6375999450683594	29.5261173248291	29.5261173248291	29.54477882385254	29.73200035095215	29.830400466918945	16.197179794311523	16.73886489868164	11.70466136932373	12.161999702453613	12.00979995727539	4.908720723735086	4.939728318211824	6.256752540600493	6.789488609176629	6.304817794254598
214147	Wrangelia bicuspidata	NA	40	LT100	NA	NA	NA	Biebl_1962	Wrangelia bicuspidata	Rhodophyta	Florideophyceae	Ceramiales	Wrangeliaceae	9	macroalgae	NA	NA	214147	6	6	6	6	0	0	NaN	NaN	NaN	25.871166547139484	24.29380003611247	Inf	Inf	Inf	23.68199920654297	22.593700408935547	-Inf	-Inf	-Inf	27.707000732421875	26.158199310302734	NA	NA	NA	26.215499877929688	24.31230068206787	NA	NA	NA	1.4200084820250995	1.278922317308143
526642	Yuzurua poiteaui	NA	40	LT100	NA	NA	NA	Biebl_1962	Yuzurua poiteaui	Rhodophyta	Florideophyceae	Ceramiales	Rhodomelaceae	59	macroalgae	NA	NA	526642	33	32	32	32	1	1	28.95429229736328	28.95429229736328	28.881006240844727	26.13540643453598	25.167143881320953	28.95429229736328	28.95429229736328	28.881006240844727	23.448999404907227	13.060400009155273	28.95429229736328	28.95429229736328	28.881006240844727	27.906999588012695	27.62619972229004	28.95429229736328	28.95429229736328	28.881006240844727	26.659500122070312	26.158199310302734	NA	NA	NA	1.4718603030924278	2.628230485633199
144707	Spyridia hypnoides	NA	40	LT100	NA	NA	NA	Biebl_1962	Spyridia hypnoides	Rhodophyta	Florideophyceae	Ceramiales	Spyridiaceae	162	macroalgae	NA	NA	144707	123	77	77	77	24	24	23.721827548483144	23.721827548483144	17.53124481698741	25.06746482849121	23.229199688844005	20.060394287109375	20.060394287109375	5.504858493804932	16.242000579833984	2.5333900451660156	28.772794723510742	28.772794723510742	28.400049209594727	29.152000427246094	28.076799392700195	24.68492889404297	24.68492889404297	18.96033477783203	24.534000396728516	23.805299758911133	2.3550048604576372	2.3550048604576372	7.275524188525063	2.6312522270127343	4.691951559243511
144387	Acrochaetium secundatum	3	18	LT100	NA	NA	NA	Bischoff_&_Wiencke_1993	Acrochaetium secundatum	Rhodophyta	Florideophyceae	Acrochaetiales	Acrochaetiaceae	187	macroalgae	NA	NA	144387	545	229	229	229	45	45	15.199921742270265	15.376361145248897	10.545067956175986	11.822868025779725	10.428885200977325	6.076012134552002	6.901580333709717	6.606060981750488	5.2230000495910645	3.0759799480438232	25.78801918029785	25.78801918029785	21.2747859954834	28.329999923706055	27.08810043334961	14.137568473815918	14.168077945709229	10.10096263885498	11.122000217437744	10.783400058746338	4.498483749401699	4.625486682923508	2.104830248978003	2.836999018188717	2.4833581874244346
145770	Devaleraea ramentacea	3	50	LT100	NA	NA	NA	Bischoff_&_Wiencke_1993	Devaleraea ramentacea	Rhodophyta	Florideophyceae	Palmariales	Palmariaceae	148	macroalgae	NA	NA	145770	147	52	52	52	0	0	11.355465126037597	11.35840721632305	6.651484175732262	6.13525850351165	6.409285684021151	6.000127792358398	6.000127792358398	3.3952629566192627	1.746999979019165	1.4307600259780884	16.078886032104492	16.078886032104492	14.882542610168457	8.302000045776367	8.773889541625977	11.169520378112793	11.169520378112793	6.892174243927002	6.784999847412109	6.899529933929443	3.3328041007222895	3.3294503273757208	1.7457601134854104	1.818601529499089	1.7811024687609467
144672	Polysiphonia urceolata	3	26.7	LT100	NA	NA	NA	Bischoff_&_Wiencke_1993	Polysiphonia stricta	Rhodophyta	Florideophyceae	Ceramiales	Rhodomelaceae	1029	macroalgae	NA	NA	144672	2110	562	562	562	259	259	12.919595365376436	12.935254658839499	10.741757617594352	10.847862252282297	10.472174873228397	6.670736789703369	6.670736789703369	1.8877151012420654	2.947000026702881	3.0759799480438232	19.951475143432617	19.951475143432617	19.951475143432617	15.659000396728516	15.042200088500977	12.951953887939453	13.084403038024902	10.68989372253418	10.885000228881836	10.62279987335205	2.454840773555764	2.450045943361737	2.00263146701228	1.4729570221796704	1.37110819349002
371721	Chondracanthus intermedius	3	32.3	LT100	NA	NA	NA	Guiry_et_al_1987	Chondracanthus intermedius	Rhodophyta	Florideophyceae	Gigartinales	Gigartinaceae	54	macroalgae	NA	NA	371721	26	11	11	11	0	0	22.536855443318686	22.536855443318686	21.122436904907225	23.561192145714394	22.716346190525936	9.86707878112793	9.86707878112793	7.844820022583008	15.583999633789062	11.500300407409668	29.733976364135742	29.733976364135742	28.588207244873047	30.90999984741211	30.582700729370117	26.796714782714844	26.796714782714844	25.887718200683594	19.661999702453613	21.402999877929688	7.321926750968696	7.321926750968696	7.785084207878352	6.903188084525521	7.575267499552701
496241	Callophyllis flabellulata	NA	23	LT100	NA	NA	NA	L�ning_&_Freshwater_1988	Callophyllis flabellulata	Rhodophyta	Florideophyceae	Gigartinales	Kallymeniaceae	88	macroalgae	NA	NA	496241	87	5	5	5	2	2	9.214219436412904	9.214219436412904	5.773002439882697	7.691847161685719	7.5501701186685	5.792769908905029	5.792769908905029	1.87871515750885	4.835000038146973	5.994579792022705	13.29471492767334	13.29471492767334	8.536212921142578	11.487000465393066	11.293700218200684	9.661720275878906	9.661720275878906	5.532991886138916	6.913000106811523	6.938000202178955	2.184458202081769	2.184458202081769	1.8343735879269774	1.4410693313212368	1.2768308402488888
372624	Osmundea spectabilis	NA	25	LT100	NA	NA	NA	L�ning_&_Freshwater_1988	Osmundea spectabilis	Rhodophyta	Florideophyceae	Ceramiales	Rhodomelaceae	38	macroalgae	NA	NA	372624	38	6	6	6	1	1	13.174428552389145	13.174428552389145	6.0198254100978374	10.766972979983768	8.944667107350117	10.871955871582031	10.871955871582031	1.882715106010437	8.270000457763672	6.404620170593262	15.005155563354492	15.005155563354492	7.933844089508057	12.897000312805176	11.281999588012695	13.199854373931885	13.199854373931885	7.642861366271973	11.282999992370605	8.970800399780273	1.2512610369852706	1.2512610369852706	2.558085653517162	1.1347178445128305	1.2488556512531046
145782	Plocamium cartilagineum	NA	25	LT100	NA	NA	NA	L�ning_&_Freshwater_1988	Plocamium cartilagineum	Rhodophyta	Florideophyceae	Plocamiales	Plocamiaceae	5087	macroalgae	NA	NA	145782	8479	1927	1911	1911	923	923	14.09475417259594	14.093964165641532	11.676517928461573	11.747626401225668	11.268905109292524	-0.8596212267875671	-0.7337056398391724	-0.8596212267875671	-1.555999994277954	-1.7349900007247925	22.947662353515625	23.240346908569336	21.80035972595215	25.898000717163086	24.540599822998047	14.17179012298584	14.16500186920166	11.390800952911377	11.663999557495117	10.930700302124023	2.569304384416494	2.5734640345266175	2.0089268743753794	2.0791029727169623	2.0548145254291863
372634	Polyneura latissima	NA	25	LT100	NA	NA	NA	L�ning_&_Freshwater_1988	Polyneura latissima	Rhodophyta	Florideophyceae	Ceramiales	Delesseriaceae	59	macroalgae	NA	NA	372634	59	11	11	11	0	0	11.680864234765371	11.680864234765371	4.694302494327228	9.668593277365474	9.176079895536779	6.123883247375488	6.123883247375488	1.8794158697128296	4.835000038146973	4.56620979309082	13.213802337646484	13.213802337646484	11.974218368530273	13.333999633789062	12.92490005493164	11.964144706726074	11.964144706726074	5.6622700691223145	9.350000381469727	9.33784008026123	1.549466070716952	1.549466070716952	2.5246396372862514	1.5413385697867188	1.7075774367534031
372656	Sarcodiotheca gaudichaudii	NA	28	LT100	NA	NA	NA	L�ning_&_Freshwater_1988	Sarcodiotheca gaudichaudii	Rhodophyta	Florideophyceae	Gigartinales	Solieriaceae	9	macroalgae	NA	NA	372656	16	0	0	0	1	1	14.678798973560333	14.678798973560333	8.579403817653656	10.965999984741211	11.025174649556478	11.87541675567627	11.87541675567627	1.8867151737213135	8.753999710083008	7.936140060424805	17.031845092773438	17.031845092773438	14.108689308166504	12.729000091552734	12.65429973602295	13.259835720062256	13.259835720062256	7.003783941268921	9.72700023651123	9.991920471191406	2.1691616311897874	2.1691616311897874	5.361091761142843	1.6366525355049748	1.5925925118543143
372658	Schizymenia pacifica	NA	23	LT100	NA	NA	NA	L�ning_&_Freshwater_1988	Schizymenia pacifica	Rhodophyta	Florideophyceae	Nemastomatales	Schizymeniaceae	18	macroalgae	NA	NA	372658	18	4	4	4	0	0	11.545271260397774	11.545271260397774	4.715061979634421	9.635055594974094	8.502090692520142	10.480012893676758	10.480012893676758	1.8794158697128296	9.062000274658203	5.8551201820373535	13.146574974060059	13.146574974060059	6.903405666351318	12.102999687194824	10.195899963378906	11.20407485961914	11.20407485961914	6.631783723831177	9.305999755859375	8.047260284423828	1.1159422319427101	1.1159422319427101	2.543019646961723	0.9412480496689534	1.2136461482355367
372234	Ahnfeltiopsis linearis	NA	28	LT100	NA	NA	NA	L�ning_&_Freshwater_1988	Ahnfeltiopsis linearis	Rhodophyta	Florideophyceae	Gigartinales	Phyllophoraceae	10	macroalgae	NA	NA	372234	10	6	6	6	0	0	12.916551351547241	12.916551351547241	2.2881963551044464	10.748999881744385	9.528802919387818	12.433956146240234	12.433956146240234	1.8967865705490112	8.961000442504883	7.724850177764893	13.07741641998291	13.07741641998291	3.462425708770752	12.65999984741211	12.855600357055664	13.07741641998291	13.07741641998291	1.8967865705490112	11.359999656677246	9.28283977508545	0.3217301368713379	0.3217301368713379	0.7828195691108704	1.2012229506918761	1.3597563861324544
372551	Chondracanthus exasperatus	NA	28	LT100	NA	NA	NA	L�ning_&_Freshwater_1988	Chondracanthus exasperatus	Rhodophyta	Florideophyceae	Gigartinales	Gigartinaceae	116	macroalgae	NA	NA	372551	116	5	5	5	0	0	13.666376388824737	13.666376388824737	6.79886811703175	10.541853419665632	9.523847945805255	9.197685241699219	9.197685241699219	1.8967865705490112	9.062000274658203	6.966780185699463	15.836273193359375	15.836273193359375	8.044512748718262	11.48799991607666	11.277400016784668	14.215828895568848	14.215828895568848	7.712263584136963	10.406000137329102	9.946869850158691	1.7579241992045411	1.7579241992045411	1.8422486678443846	0.8431486074146546	1.2180968716748601
372171	Constantinea subulifera	NA	25	LT100	NA	NA	NA	L�ning_&_Freshwater_1988	Constantinea subulifera	Rhodophyta	Florideophyceae	Gigartinales	Dumontiaceae	162	macroalgae	NA	NA	372171	157	0	0	0	2	2	7.4602799992652455	7.4602799992652455	5.183653156468822	6.832006491384199	6.66688687416815	4.692883491516113	4.692883491516113	1.8867151737213135	4.809000015258789	4.169879913330078	13.29471492767334	13.29471492767334	10.184331893920898	9.746000289916992	10.043600082397461	6.829164981842041	6.829164981842041	4.892849922180176	6.913000106811523	6.913209915161133	2.0014539899905723	2.0014539899905723	1.5738568089802671	1.226073810100357	0.7789361756239375
372561	Cryptopleura ruprechtiana	NA	23	LT100	NA	NA	NA	L�ning_&_Freshwater_1988	Cryptopleura ruprechtiana	Rhodophyta	Florideophyceae	Ceramiales	Delesseriaceae	37	macroalgae	NA	NA	372561	38	7	7	7	2	2	11.806618505908597	11.806618505908597	3.9344697498506114	10.392527858416239	9.275326159265306	9.609046936035156	9.609046936035156	1.8794158697128296	6.796000003814697	1.8173999786376953	13.29471492767334	13.29471492767334	7.734538555145264	26.974000930786133	12.92490005493164	11.642443656921387	11.642443656921387	3.3784255981445312	9.746000289916992	9.849975109100342	1.203284106944745	1.203284106944745	2.286148528229068	3.0932948403935483	1.7812569317155553
372566	Endocladia muricata	NA	30	LT100	NA	NA	NA	L�ning_&_Freshwater_1988	Endocladia muricata	Rhodophyta	Florideophyceae	Gigartinales	Endocladiaceae	580	macroalgae	NA	NA	372566	581	11	11	11	4	4	12.80799729614927	12.80799729614927	6.666748038718575	10.12528936577835	9.05213357836163	5.792769908905029	5.792769908905029	1.8794158697128296	4.835000038146973	4.9944000244140625	15.836273193359375	15.836273193359375	10.184331893920898	12.897000312805176	12.855600357055664	13.375147819519043	13.375147819519043	7.674245357513428	11.262999534606934	9.030590057373047	2.6217960958398	2.6217960958398	1.9329451307017569	1.8108514240802895	1.6018860888548445
325522	Iridaea cordata	NA	23	LT100	NA	NA	NA	L�ning_&_Freshwater_1988	Iridaea cordata	Rhodophyta	Florideophyceae	Gigartinales	Gigartinaceae	122	macroalgae	NA	NA	325522	67	65	65	65	11	11	0.6736110746860504	0.7365688681602478	0.1138899028301239	0.20460714532860688	-0.08984745826039996	-0.8596212267875671	-0.7337056398391724	-0.8596212267875671	-1.6150000095367432	-1.7371100187301636	2.206843376159668	2.206843376159668	1.087401032447815	16.187000274658203	17.216899871826172	0.6736110746860504	0.7365688681602478	0.1138899028301239	-0.6359999775886536	-1.0000799894332886	2.168317915012504	2.0792821496242095	1.3767526426264907	3.0613879337095278	3.087335323458816
163258	Mastocarpus papillatus	NA	28	LT100	NA	NA	NA	L�ning_&_Freshwater_1988	Mastocarpus papillatus	Rhodophyta	Florideophyceae	Gigartinales	Phyllophoraceae	828	macroalgae	NA	NA	163258	829	20	20	20	9	9	12.98464491399758	12.98464491399758	6.462881732488003	10.27728777222517	8.79148701429367	6.123883247375488	6.123883247375488	1.8794158697128296	4.835000038146973	1.122130036354065	15.836273193359375	15.836273193359375	8.419000625610352	26.974000930786133	12.855600357055664	13.07741641998291	13.07741641998291	7.674245357513428	11.357999801635742	8.399209976196289	2.0655336437655305	2.0655336437655305	2.0886755672867614	1.738516875539811	1.7562401748193923
373956	Neodilsea borealis	NA	28	LT100	NA	NA	NA	L�ning_&_Freshwater_1988	Neodilsea borealis	Rhodophyta	Florideophyceae	Gigartinales	Dumontiaceae	16	macroalgae	NA	NA	373956	16	11	11	11	0	0	9.211437225341797	9.211437225341797	4.069414710998535	8.529500037431717	9.336892008781433	6.260647296905518	6.260647296905518	1.9117865562438965	4.809000015258789	5.833970069885254	11.881714820861816	11.881714820861816	6.4577836990356445	11.291000366210938	11.133999824523926	9.778759956359863	9.778759956359863	3.543609380722046	9.251999855041504	9.803279876708984	2.8268068053825774	2.8268068053825774	1.701942672449983	1.894343871720942	1.5430314796724243
372616	Neorhodomela larix	NA	28	LT100	NA	NA	NA	L�ning_&_Freshwater_1988	Neorhodomela larix	Rhodophyta	Florideophyceae	Ceramiales	Rhodomelaceae	313	macroalgae	NA	NA	372616	314	7	7	7	17	17	11.981577433669994	11.981577433669994	5.786637040613528	9.682616164788653	8.594626881056763	6.123883247375488	6.123883247375488	1.8794158697128296	4.835000038146973	4.9944000244140625	15.836273193359375	15.836273193359375	10.184331893920898	12.102999687194824	11.277400016784668	12.708166122436523	12.708166122436523	6.510783672332764	9.819999694824219	8.401000022888184	2.4215688668564255	2.4215688668564255	2.278243348978118	1.6712710439951284	1.4615316415096942
372621	Odonthalia floccosa	NA	28	LT100	NA	NA	NA	L�ning_&_Freshwater_1988	Odonthalia floccosa	Rhodophyta	Florideophyceae	Ceramiales	Rhodomelaceae	517	macroalgae	NA	NA	372621	561	9	9	9	2	2	9.513895742271258	9.513895742271258	5.874053389265917	7.966422193592051	7.603708642539909	4.692883491516113	4.692883491516113	1.8794158697128296	4.809000015258789	4.56620979309082	15.836273193359375	15.836273193359375	10.184331893920898	12.65999984741211	12.855600357055664	9.778759956359863	9.778759956359863	5.532991886138916	7.046000003814697	6.971459865570068	2.6638678117539705	2.6638678117539705	1.7494700844728435	1.8165683283135248	1.3335551594786779
372623	Opuntiella californica	NA	23	LT100	NA	NA	NA	L�ning_&_Freshwater_1988	Opuntiella californica	Rhodophyta	Florideophyceae	Gigartinales	Furcellariaceae	134	macroalgae	NA	NA	372623	134	8	8	8	5	5	8.603331130648415	8.603331130648415	5.069555263670664	7.517294650854066	7.260280415069225	4.692883491516113	4.692883491516113	1.8794158697128296	4.835000038146973	1.122130036354065	13.07741641998291	13.07741641998291	8.358561515808105	12.65999984741211	12.855600357055664	9.281353950500488	9.281353950500488	4.892849922180176	6.913000106811523	6.938000202178955	2.3181067598133485	2.3181067598133485	1.8226997734153532	1.6003132522920536	1.4559664391336404
375031	Sparlingia pertusa	NA	20	LT100	NA	NA	NA	L�ning_&_Freshwater_1988	Sparlingia pertusa	Rhodophyta	Florideophyceae	Rhodymeniales	Rhodymeniaceae	175	macroalgae	NA	NA	375031	150	9	9	9	5	5	8.721612531242641	8.721612531242641	5.3293265696112995	7.53057935648951	6.894302714898669	4.692883491516113	4.692883491516113	1.8794158697128296	4.835000038146973	0.344650000333786	13.29471492767334	13.29471492767334	10.184331893920898	11.59000015258789	10.674099922180176	9.41298770904541	9.41298770904541	5.009756088256836	6.913000106811523	6.913209915161133	2.467650454245241	2.467650454245241	1.8497631877948806	1.488690031198048	1.6136723113855487
144744	Delesseria sanguinea	5	25	LT100	NA	NA	NA	L�ning_1984	Delesseria sanguinea	Rhodophyta	Florideophyceae	Ceramiales	Delesseriaceae	11626	macroalgae	NA	NA	144744	8307	1740	1740	1740	553	553	13.628478759134198	13.628478759134198	11.13765180878794	11.300887810436757	10.784154757907288	6.695485591888428	6.695485591888428	6.466004371643066	4.22599983215332	3.0759799480438232	18.95572853088379	18.95572853088379	17.922544479370117	13.107999801635742	13.102700233459473	13.89833927154541	13.89833927154541	11.059882164001465	11.270999908447266	10.749199867248535	2.3800650511614796	2.3800650511614796	1.4705199331723773	1.0628744394600589	0.9928994458032245
144773	Phycodrys rubens	6	20	LT100	NA	NA	NA	L�ning_1984	Phycodrys rubens	Rhodophyta	Florideophyceae	Ceramiales	Delesseriaceae	8060	macroalgae	NA	NA	144773	5037	1225	1225	1225	550	552	13.236345396899976	13.24138195210714	10.933710272764985	10.75875152053458	10.389405003538897	3.215796709060669	3.215796709060669	2.9498884677886963	-0.039000000804662704	-0.3053700029850006	18.352252960205078	18.352252960205078	17.946434020996094	13.081000328063965	12.89799976348877	13.31528091430664	13.31528091430664	10.875503540039062	10.838000297546387	10.509599685668945	2.2161095855323416	2.21394392123766	1.687694466443856	1.2003140241758765	1.037015280847107
178915	Ceramium rubrum	4	28	LT100	NA	NA	NA	L�ning_1984	Ceramium virgatum	Rhodophyta	Florideophyceae	Ceramiales	Ceramiaceae	15437	macroalgae	NA	NA	178915	4169	951	951	951	630	630	13.579742532105383	13.633481544467363	10.677828355521575	11.624426137057021	10.931505092290472	6.076012134552002	6.695485591888428	1.8967865705490112	5.2230000495910645	2.1470999717712402	25.835769653320312	25.835769653320312	21.2747859954834	29.73200035095215	28.138200759887695	13.625072479248047	13.626370429992676	10.726758003234863	11.689000129699707	10.992899894714355	3.21305351656126	3.292712701024829	2.097735748262993	1.983915911768375	1.65913149629012
145108	Corallina officinalis	5	30	LT100	NA	NA	NA	L�ning_1984	Corallina officinalis	Rhodophyta	Florideophyceae	Corallinales	Corallinaceae	13452	macroalgae	NA	NA	145108	10125	2110	2099	2099	1164	1164	13.299388837963063	13.304784765571481	10.683080799615862	11.616382329887797	11.178786656424451	5.306947708129883	5.306947708129883	0.6775516271591187	4.835000038146973	0.15392300486564636	26.993093490600586	27.358449935913086	27.517757415771484	28.941999435424805	27.85110092163086	13.622865676879883	13.600773811340332	10.901644706726074	11.689000129699707	11.029000282287598	3.196514651887489	3.2013957684418837	2.892036515597832	2.2594398772545183	2.2178076391332033
144422	Ahnfeltia plicata	3	30	LT100	NA	NA	NA	L�ning_1984	Ahnfeltia plicata	Rhodophyta	Florideophyceae	Ahnfeltiales	Ahnfeltiaceae	2451	macroalgae	NA	NA	144422	2041	574	574	574	288	288	13.405244053344623	13.405244053344623	11.047886615556848	11.24807245377398	10.830535652191381	7.3402581214904785	7.3402581214904785	2.1500613689422607	-0.6100000143051147	-0.9449139833450317	23.917320251464844	23.917320251464844	17.896270751953125	28.33799934387207	27.85110092163086	13.77124309539795	13.77124309539795	11.108503341674805	11.663000106811523	11.029000282287598	2.657322585345575	2.657322585345575	1.9894243953265855	2.0022145965317235	1.9582054997667313
144545	Ceramium deslongchampsii	2	28	LT100	NA	NA	NA	L�ning_1984	Ceramium deslongchampsii	Rhodophyta	Florideophyceae	Ceramiales	Ceramiaceae	374	macroalgae	NA	NA	144545	564	114	114	114	69	69	15.076505777570937	15.157760235468546	10.168950277964274	13.390018222307917	11.735329567302356	6.076012134552002	7.146799087524414	1.8867151737213135	6.11899995803833	3.6994400024414062	25.835769653320312	25.835769653320312	23.979719161987305	29.222999572753906	28.80459976196289	14.818122386932373	14.841852188110352	9.126795768737793	12.279999732971191	11.615300178527832	4.50785333469094	4.533401561222568	2.383915743097024	4.249538533394139	4.214723318328839
145615	Cystoclonium purpureum	3	25	LT100	NA	NA	NA	L�ning_1984	Cystoclonium purpureum	Rhodophyta	Florideophyceae	Gigartinales	Cystocloniaceae	3078	macroalgae	NA	NA	145615	2615	745	745	745	351	351	13.120049825709135	13.134764647101337	11.059340002575023	11.072219982795918	10.874825528042898	6.959570407867432	6.959570407867432	3.487520456314087	5.2230000495910645	3.0759799480438232	22.738506317138672	22.738506317138672	19.951475143432617	13.081000328063965	12.89799976348877	13.374005317687988	13.418062210083008	10.963502883911133	11.150000095367432	11.016799926757812	2.422560663520844	2.4204627764245776	1.9791919938117417	1.2556333692846122	1.2437287523302065
145654	Phyllophora truncata	3	30	LT100	NA	NA	NA	L�ning_1984	Coccotylus truncatus	Rhodophyta	Florideophyceae	Gigartinales	Phyllophoraceae	2177	macroalgae	NA	NA	145654	683	426	425	425	64	64	12.929653770728798	13.032202190206956	10.579832856969317	5.7206558921947614	5.342928598404701	7.586341381072998	7.5289387702941895	3.487520456314087	-0.31299999356269836	-0.7396739721298218	17.407102584838867	24.042882919311523	23.069812774658203	14.446999549865723	12.718400001525879	13.13537311553955	13.194724082946777	10.68989372253418	7.857999801635742	7.412590026855469	2.084248826194589	2.2786988749117154	2.366267817516996	5.224814244307737	5.330616751238938
144603	Plumaria plumosa	5	25	LT100	NA	NA	NA	L�ning_1984	Plumaria plumosa	Rhodophyta	Florideophyceae	Ceramiales	Callithamniaceae	731	macroalgae	NA	NA	144603	2122	459	459	459	267	267	12.905096854062519	12.905096854062519	10.959439173278074	11.354330464643288	10.948563151346706	6.670736789703369	6.670736789703369	5.862102508544922	6.11899995803833	3.480649948120117	18.352252960205078	18.352252960205078	16.833576202392578	13.081000328063965	12.89799976348877	13.149458885192871	13.149458885192871	10.921192169189453	11.562999725341797	11.007499694824219	2.4769281992758336	2.4769281992758336	1.5943870017980748	1.1430312946188668	1.0302916200000543
144854	Rhodomela confervoides	3	25	LT100	NA	NA	NA	L�ning_1984	Rhodomela confervoides	Rhodophyta	Florideophyceae	Ceramiales	Rhodomelaceae	8192	macroalgae	NA	NA	144854	1914	311	311	311	240	240	13.633801999273556	13.642941921707695	11.165689996385009	11.286954601748159	10.91862896437286	6.000127792358398	6.000127792358398	3.3952629566192627	6.784999847412109	3.480649948120117	20.754785537719727	20.754785537719727	20.754785537719727	13.04699993133545	12.89799976348877	14.1576509475708	14.1576509475708	11.052545547485352	11.670000076293945	10.992899894714355	2.5672168831657043	2.5631944195478464	1.922571807041602	1.1960243957868675	1.159460571207045
145777	Rhodothamniella floridula	1	28	LT100	NA	NA	NA	L�ning_1984	Rhodothamniella floridula	Rhodophyta	Florideophyceae	Palmariales	Rhodothamniellaceae	605	macroalgae	NA	NA	145777	1687	340	340	340	279	279	13.706966373596531	13.706966373596531	11.712709409356913	11.67575140568343	11.321514473042704	6.670736789703369	6.670736789703369	2.7005841732025146	8.126999855041504	8.375639915466309	19.41183853149414	19.41183853149414	17.717544555664062	21.261999130249023	21.953100204467773	13.946062088012695	13.946062088012695	11.493545532226562	11.588000297546387	11.075900077819824	2.8385929318465006	2.8385929318465006	2.007086447285763	1.4785326943908257	1.2358300723487765
144442	Bonnemaisonia hamifera	1	25	LT100	NA	NA	NA	L�ning_unpublished_results_in_L�ning_1981	Bonnemaisonia hamifera	Rhodophyta	Florideophyceae	Bonnemaisoniales	Bonnemaisoniaceae	1113	macroalgae	NA	NA	144442	2412	377	377	377	224	224	13.43465644358417	13.43465644358417	10.886615312304485	10.712197459158121	10.308128447920573	7.286768913269043	7.286768913269043	3.487520456314087	7.159999847412109	3.248110055923462	20.754785537719727	20.754785537719727	20.754785537719727	19.722999572753906	20.031600952148438	13.683650970458984	13.683650970458984	10.745503425598145	10.663000106811523	10.265899658203125	1.919342698934657	1.919342698934657	1.8520891241222535	1.102083382730049	1.0010604949279869
145693	Gracilaria bursa-pastoris	NA	32	LT100	NA	NA	NA	McLachlan_&_Bird_1984	Gracilaria bursa-pastoris	Rhodophyta	Florideophyceae	Gracilariales	Gracilariaceae	56	macroalgae	NA	NA	145693	77	6	6	6	4	4	15.878618616453359	15.878618616453359	12.748005702461995	14.5055067506555	13.46340690247	9.120615005493164	9.120615005493164	2.6609294414520264	11.487000465393066	10.594400405883789	26.412385940551758	26.412385940551758	25.813180923461914	28.481000900268555	27.21430015563965	15.945691108703613	15.945691108703613	13.161628723144531	12.567000389099121	12.32699966430664	3.5536078359648138	3.5536078359648138	2.5907894030132166	4.074348778598979	3.3904126065592557
371184	Gracilaria coronopifolia	NA	29	LT100	NA	NA	NA	McLachlan_&_Bird_1984	Gracilaria coronopifolia	Rhodophyta	Florideophyceae	Gracilariales	Gracilariaceae	136	macroalgae	NA	NA	371184	27	0	0	0	0	0	27.864821469342267	27.864821469342267	17.906505673019975	29.691185703984015	25.041653668438947	25.887161254882812	25.887161254882812	3.175753355026245	29.273000717163086	6.110710144042969	30.623994827270508	30.623994827270508	23.43849754333496	30.159000396728516	28.788799285888672	27.67021942138672	27.67021942138672	21.814823150634766	29.766000747680664	28.335500717163086	1.2103883129675375	1.2103883129675375	8.062294578632796	0.24721947821778784	8.047996762150742
211564	Gracilaria debilis	NA	32	LT100	NA	NA	NA	McLachlan_&_Bird_1984	Gracilaria debilis	Rhodophyta	Florideophyceae	Gracilariales	Gracilariaceae	75	macroalgae	NA	NA	211564	53	51	51	51	18	18	26.52646541595459	26.52646541595459	14.63644552230835	28.23014292035784	23.39805291720799	25.26746368408203	25.26746368408203	14.07262897491455	26.034000396728516	1.6524399518966675	27.78546714782715	27.78546714782715	15.200262069702148	29.73200035095215	28.905099868774414	26.52646541595459	26.52646541595459	14.63644552230835	28.329999923706055	27.236099243164062	1.7804973242653874	1.7804973242653874	0.7973570080146832	1.0952005572518109	8.695217223088175
145699	Gracilaria foliifera	NA	29	LT100	NA	NA	NA	McLachlan_&_Bird_1984	Gracilaria foliifera	Rhodophyta	Florideophyceae	Gracilariales	Gracilariaceae	46	macroalgae	NA	NA	145699	47	38	38	38	7	7	16.231125513712566	16.231125513712566	5.692614926232232	23.955499875545502	19.667537784576417	13.954963684082031	13.954963684082031	3.487520456314087	7.566999912261963	2.5333900451660156	21.412309646606445	21.412309646606445	13.623024940490723	29.524999618530273	28.905099868774414	15.490806579589844	15.490806579589844	3.487520456314087	28.475000381469727	26.766199111938477	2.170139664615081	2.170139664615081	4.211146281135882	7.596280315263353	9.864108438687126
371205	Gracilaria lemaneiformis	NA	29	LT100	NA	NA	NA	McLachlan_&_Bird_1984	Gracilariopsis lemaneiformis	Rhodophyta	Florideophyceae	Gracilariales	Gracilariaceae	35	macroalgae	NA	NA	371205	26	8	8	8	3	3	21.355610370635986	21.355610370635986	12.317179905043709	24.549217265585195	24.23559918610946	11.741802215576172	11.741802215576172	1.8867151737213135	8.753999710083008	9.807390213012695	29.273155212402344	29.273155212402344	28.521469116210938	29.27199935913086	28.774499893188477	25.9943208694458	25.9943208694458	5.414097309112549	28.726999282836914	28.419099807739258	7.8143432597106735	7.8143432597106735	11.325076741310607	8.089308286961074	7.753164897950222
372321	Gracilaria mammillaris	NA	32	LT100	NA	NA	NA	McLachlan_&_Bird_1984	Gracilaria mammillaris	Rhodophyta	Florideophyceae	Gracilariales	Gracilariaceae	52	macroalgae	NA	NA	372321	52	24	23	23	21	21	22.715995856693812	22.83387598498114	21.21511697769165	25.926354746664725	21.1492731917289	20.21221923828125	20.21221923828125	7.336658954620361	23.68199920654297	1.3775099515914917	28.74470329284668	28.74470329284668	26.027421951293945	29.125999450683594	27.62619972229004	21.79090690612793	21.83466911315918	21.395597457885742	25.64699935913086	23.466699600219727	2.3558307605886104	2.398896099326797	3.1303855796291034	1.645525249128319	6.2023086217638355
157354	Gracilaria tikvahiae	NA	36	LT100	NA	NA	NA	McLachlan_&_Bird_1984	Gracilaria tikvahiae	Rhodophyta	Florideophyceae	Gracilariales	Gracilariaceae	56	macroalgae	NA	NA	157354	49	34	34	34	1	1	17.960799407958984	17.960799407958984	15.87907787958781	13.226229200760523	13.239756872256597	13.596574783325195	13.596574783325195	4.8527750968933105	6.784999847412109	6.494050025939941	24.796627044677734	24.796627044677734	23.979719161987305	28.29400062561035	27.01180076599121	19.48625946044922	19.48625946044922	17.04102897644043	11.730999946594238	12.44480037689209	4.43717281017233	4.43717281017233	5.381833940909572	6.330460649071497	5.942308282898394
157315	Chondria baileyana	NA	30	LT100	NA	NA	NA	Novaczek_et_al_1987	Chondria baileyana	Rhodophyta	Florideophyceae	Ceramiales	Rhodomelaceae	15	macroalgae	NA	NA	157315	12	12	12	12	0	0	NaN	NaN	NaN	18.787916501363117	18.134250005086262	Inf	Inf	Inf	11.609999656677246	11.926899909973145	-Inf	-Inf	-Inf	27.707000732421875	26.158199310302734	NA	NA	NA	17.716999530792236	17.29615020751953	NA	NA	NA	7.460064467095651	6.491012983163045
145624	Gigartina teedei	3	32	LT100	NA	NA	NA	Orfanidis_1993	Chondracanthus teedei	Rhodophyta	Florideophyceae	Gigartinales	Gigartinaceae	668	macroalgae	NA	NA	145624	689	39	39	39	188	188	17.46234703650841	17.46234703650841	15.01427656687223	16.533814365516402	15.46143082753865	9.318158149719238	9.318158149719238	4.114328384399414	11.295999526977539	10.728799819946289	26.966909408569336	26.966909408569336	26.5289306640625	29.524999618530273	28.062599182128906	18.637409210205078	18.637409210205078	14.365893363952637	15.557000160217285	14.555500030517578	2.6021007999235883	2.6021007999235883	2.3487066506668888	3.199228994988312	3.149672747380139
146960	Gracilariopsis longissima	2	35	LT100	NA	NA	NA	Orfanidis_1993	Gracilariopsis longissima	Rhodophyta	Florideophyceae	Gracilariales	Gracilariaceae	188	macroalgae	NA	NA	146960	181	97	97	97	38	38	18.047796839759464	18.047796839759464	13.407603439830599	17.84102802009849	16.010493145122396	8.423885345458984	8.423885345458984	2.5170063972473145	7.670000076293945	3.480649948120117	28.379703521728516	28.379703521728516	26.497024536132812	29.73200035095215	28.774499893188477	15.936603546142578	15.936603546142578	12.292862892150879	16.158000946044922	14.457200050354004	5.2722593319116156	5.2722593319116156	5.10580248825341	6.208261499083024	5.958827445274047
144728	Eupogodon planus	NA	32	LT100	NA	NA	NA	Orfanidis_et_al_1999	Eupogodon planus	Rhodophyta	Florideophyceae	Ceramiales	Dasyaceae	23	macroalgae	NA	NA	144728	17	3	3	3	0	0	14.938912868499756	16.23557472229004	11.825974873134069	18.53000001346364	14.639667062198415	13.054317474365234	13.054317474365234	8.739027976989746	15.331000328063965	8.673110008239746	22.135055541992188	22.97271156311035	13.14541244506836	20.201000213623047	21.86090087890625	13.623362064361572	14.355286598205566	13.026537895202637	19.4060001373291	14.86769962310791	2.73871210025352	3.4563673344112567	2.00538265017559	1.8473066101016977	4.076377328471795
145228	Dumontia contorta	NA	26	LT100	NA	NA	NA	Rietema_&_Breeman_1982	Dumontia contorta	Rhodophyta	Florideophyceae	Gigartinales	Dumontiaceae	997	macroalgae	NA	NA	145228	3290	886	886	886	579	587	12.142172839994636	12.142172839994636	10.717390589825127	10.898049830906684	10.747825818770998	4.558338165283203	4.558338165283203	3.3952629566192627	-0.6100000143051147	-0.9449139833450317	20.788618087768555	20.788618087768555	20.389148712158203	15.659000396728516	15.042200088500977	12.306492805480957	12.306492805480957	10.6185941696167	10.951000213623047	10.939800262451172	2.8536082566529535	2.8536082566529535	2.1857871788493966	1.5784045142836691	1.3543879694684995
144440	Bonnemaisonia asparagoides	8	24	LT100	NA	NA	NA	Rueness_&_Asen_1982	Bonnemaisonia asparagoides	Rhodophyta	Florideophyceae	Bonnemaisoniales	Bonnemaisoniaceae	2727	macroalgae	NA	NA	144440	2273	346	346	346	138	138	13.952552361381938	13.952552361381938	11.241422427028464	11.173233736203482	10.588593546623926	8.100191116333008	8.100191116333008	4.269474029541016	7.435999870300293	1.8173999786376953	25.226272583007812	25.226272583007812	15.48611831665039	26.974000930786133	19.024599075317383	14.059281349182129	14.059281349182129	11.08789348602295	10.895000457763672	10.537699699401855	2.0557702536491083	2.0557702536491083	1.4469094985576287	1.1861291690320463	0.9061030313025188
325542	Palmaria decipiens	NA	17.5	LT100	NA	NA	NA	Wiencke_&_torn_Dieck_1989	Palmaria decipiens	Rhodophyta	Florideophyceae	Palmariales	Palmariaceae	113	macroalgae	NA	NA	325542	69	50	48	48	4	4	-0.6084802887941662	-0.9894716626121884	-0.00937669626658871	-0.8487230786910424	-0.5840652740918673	-1.592918872833252	-2.1443910598754883	-0.8596212267875671	-1.5839999914169312	-1.7349900007247925	2.206843376159668	2.206843376159668	1.087401032447815	5.10099983215332	4.769460201263428	-0.8044511079788208	-1.0154328346252441	0.004638467449694872	-1.0429999828338623	-0.9367210268974304	0.9703132754380249	0.8265247192885005	0.3797662138527493	0.908516897469546	1.172468702620327
371735	Gigartina skottsbergii	3	16	LT100	NA	NA	NA	Wiencke_&_torn_Dieck_1990	Gigartina skottsbergii	Rhodophyta	Florideophyceae	Gigartinales	Gigartinaceae	51	macroalgae	NA	NA	371735	28	26	26	26	1	1	0.6736110746860504	0.7365688681602478	0.1138899028301239	1.1995555443896189	0.8353322766445301	-0.8596212267875671	-0.7337056398391724	-0.8596212267875671	-1.2139999866485596	-1.4560999870300293	2.206843376159668	2.206843376159668	1.087401032447815	14.411999702453613	14.375300407409668	0.6736110746860504	0.7365688681602478	0.1138899028301239	-0.37599998712539673	-0.6427479982376099	2.168317915012504	2.0792821496242095	1.3767526426264907	4.237233394518317	4.1769598214681105
144743	Cryptopleura ramosa	NA	27	LT0	NA	NA	NA	Yarish_et_al_1987	Cryptopleura ramosa	Rhodophyta	Florideophyceae	Ceramiales	Delesseriaceae	1430	macroalgae	NA	NA	144743	6491	1089	1088	1088	649	649	14.05777973097724	14.059593409404652	11.544735638891881	11.764702520726356	11.192633692357525	7.321115493774414	7.321115493774414	4.114328384399414	7.435999870300293	0.3263869881629944	25.754627227783203	25.754627227783203	23.857084274291992	29.73200035095215	28.676700592041016	14.1576509475708	14.1576509475708	11.281806945800781	11.75100040435791	10.939800262451172	2.5198673561624454	2.523158504544076	1.7818071119373724	1.7090162155846658	1.625845663187549
145677	Agardhiella subulata	NA	33	LT0	NA	NA	NA	Yarish_et_al_1987	Agardhiella subulata	Rhodophyta	Florideophyceae	Gigartinales	Solieriaceae	306	macroalgae	NA	NA	145677	305	287	287	287	32	32	23.3988250096639	23.3988250096639	21.723475138346355	13.009197710197924	13.210404396057129	20.754785537719727	20.754785537719727	17.04102897644043	10.784000396728516	11.502599716186523	28.129070281982422	28.129070281982422	27.865211486816406	28.29400062561035	27.62619972229004	22.90220832824707	22.90220832824707	20.825786590576172	11.616999626159668	11.987199783325195	2.2766852222607317	2.2766852222607317	2.5952532261998327	4.226242148758538	3.782682651066426
146345	Halurus equisetifolius	NA	26	LT0	NA	NA	NA	Yarish_et_al_1987	Halurus equisetifolius	Rhodophyta	Florideophyceae	Ceramiales	Wrangeliaceae	335	macroalgae	NA	NA	146345	908	120	120	120	136	136	14.82702843912967	14.82702843912967	12.23870333923301	12.599979296867094	11.970684818653245	7.8948974609375	7.8948974609375	4.416102886199951	9.82699966430664	8.971920013427734	21.008285522460938	21.008285522460938	21.008285522460938	19.72800064086914	15.872300148010254	15.193156242370605	15.193156242370605	11.632661819458008	12.178999900817871	11.748700141906738	2.4412563855750986	2.4412563855750986	1.8812518157409697	1.3834198996209957	1.2670825165712283
144756	Hypoglossum hypoglossoides	NA	25	LT0	NA	NA	NA	Yarish_et_al_1987	Hypoglossum hypoglossoides	Rhodophyta	Florideophyceae	Ceramiales	Delesseriaceae	503	macroalgae	NA	NA	144756	3304	565	564	564	362	362	13.763362348841332	13.767974657037833	11.294648931496335	11.707228769500754	11.126727692534695	7.3402581214904785	7.3402581214904785	4.114328384399414	8.75	8.14153003692627	28.248706817626953	28.248706817626953	28.317575454711914	29.216999053955078	26.158199310302734	14.028790473937988	14.030796527862549	11.030434608459473	11.829000473022461	10.992899894714355	2.4490028319057386	2.462023117004399	1.6560690868895107	1.233071013393069	1.127603155757445
145613	Calliblepharis ciliata	NA	27	LT0	NA	NA	NA	Yarish_et_al_1987	Calliblepharis ciliata	Rhodophyta	Florideophyceae	Gigartinales	Cystocloniaceae	396	macroalgae	NA	NA	145613	3127	527	527	527	252	252	14.798787480501028	14.798787480501028	11.930507861467508	12.0658194706129	11.564395881652832	7.375542163848877	7.375542163848877	7.319465637207031	9.135000228881836	9.288459777832031	21.412309646606445	21.412309646606445	18.486549377441406	18.636999130249023	16.24180030822754	15.466915607452393	15.466915607452393	11.510821342468262	12.152000427246094	11.607999801635742	2.2990413468137203	2.2990413468137203	1.607167738560715	0.7670490991952029	0.8161648543637571
145830	Lomentaria orcadensis	NA	27	LT0	NA	NA	NA	Yarish_et_al_1987	Lomentaria orcadensis	Rhodophyta	Florideophyceae	Rhodymeniales	Lomentariaceae	164	macroalgae	NA	NA	145830	1105	372	372	372	113	113	13.642527683044683	13.642527683044683	10.855024068449888	11.311630041368547	10.63854734888	7.3402581214904785	7.3402581214904785	7.057605743408203	8.824000358581543	7.40831995010376	20.754785537719727	20.754785537719727	20.754785537719727	15.659000396728516	15.042200088500977	13.688555717468262	13.688555717468262	10.753060340881348	11.156000137329102	10.592100143432617	2.400911276876449	2.400911276876449	1.3448257856238732	0.8758575995206183	0.8010183931133151
144777	Polyneura bonnemaisonii	NA	24	LT0	NA	NA	NA	Yarish_et_al_1987	Polyneura bonnemaisonii	Rhodophyta	Florideophyceae	Ceramiales	Delesseriaceae	37	macroalgae	NA	NA	144777	430	10	10	10	45	45	14.505363216854278	14.505363216854278	11.099911172049387	12.300594788093072	11.350465316277045	8.790064811706543	8.790064811706543	4.114328384399414	9.168000221252441	8.929579734802246	17.719635009765625	17.719635009765625	14.780255317687988	14.861000061035156	13.483499526977539	15.088691711425781	15.088691711425781	10.840790271759033	12.378000259399414	11.293700218200684	2.0862251984579236	2.0862251984579236	0.9773372525616303	0.5928605558960458	0.7371079523002423
144529	Callithamnion tetragonum	NA	25	LT0	NA	NA	NA	Yarish_et_al_1987	Callithamnion tetragonum	Rhodophyta	Florideophyceae	Ceramiales	Callithamniaceae	197	macroalgae	NA	NA	144529	506	135	135	135	41	41	14.165682538179054	14.165682538179054	11.274587987889499	11.494612899903329	10.902416243604435	7.1772589683532715	7.1772589683532715	3.808065176010132	6.11899995803833	2.1470999717712402	21.2747859954834	21.2747859954834	21.2747859954834	15.829000473022461	15.872300148010254	14.502213478088379	14.502213478088379	11.107650756835938	11.75100040435791	10.939800262451172	2.6181640406157785	2.6181640406157785	2.3462259068986815	1.4757442441165858	1.4385287159103515
371057	Grinnellia americana	NA	31	LT0	NA	NA	NA	Yarish_et_al_1987	Grinnellia americana	Rhodophyta	Florideophyceae	Ceramiales	Delesseriaceae	325	macroalgae	NA	NA	371057	325	319	319	319	0	0	20.71669801076253	20.71669801076253	20.71669801076253	11.738609155508188	12.069230452317457	19.48625946044922	19.48625946044922	19.48625946044922	10.550999641418457	10.7076997756958	21.2747859954834	21.2747859954834	21.2747859954834	26.597999572753906	26.158199310302734	20.754785537719727	20.754785537719727	20.754785537719727	11.609999656677246	11.97920036315918	0.6544089551046607	0.6544089551046607	0.6544089551046607	1.534973671755342	1.435562542399034
145821	Lomentaria articulata	NA	27	LT0	NA	NA	NA	Yarish_et_al_1987	Lomentaria articulata	Rhodophyta	Florideophyceae	Rhodymeniales	Lomentariaceae	1137	macroalgae	NA	NA	145821	4268	823	823	823	630	630	13.407366342364616	13.408891710799042	11.423046621286645	11.828620945771622	11.348711473067558	6.670736789703369	6.670736789703369	4.114328384399414	8.473999977111816	8.14153003692627	23.13524627685547	23.13524627685547	17.717544555664062	29.73200035095215	28.138200759887695	13.67852783203125	13.67852783203125	11.211637496948242	11.833999633789062	11.14145040512085	2.7130184161678756	2.7165183922149376	1.7247751012920856	1.5323432816106743	1.3200109911763827
838192	Lomentaria baileyana	NA	33	LT0	NA	NA	NA	Yarish_et_al_1987	Lomentaria divaricata	Rhodophyta	Florideophyceae	Rhodymeniales	Lomentariaceae	12	macroalgae	NA	NA	838192	12	11	11	11	5	5	22.478748321533203	22.478748321533203	12.504508972167969	23.77228573390416	22.79214300428118	22.478748321533203	22.478748321533203	12.504508972167969	11.555999755859375	12.322400093078613	22.478748321533203	22.478748321533203	12.504508972167969	27.707000732421875	26.158199310302734	22.478748321533203	22.478748321533203	12.504508972167969	26.101999282836914	24.36090087890625	NA	NA	NA	5.550239123919062	4.737287317902376
232604	Solieria filiformis	NA	33	LT0	NA	NA	NA	Yarish_et_al_1987	Solieria filiformis	Rhodophyta	Florideophyceae	Gigartinales	Solieriaceae	100	macroalgae	NA	NA	232604	100	83	80	80	64	64	24.55813003988827	24.428823947906494	22.05425615310669	26.21955574883355	24.677758322821724	20.421592712402344	20.421592712402344	8.511560440063477	23.45400047302246	13.060400009155273	26.906841278076172	26.906841278076172	26.520618438720703	28.941999435424805	27.62619972229004	25.374832153320312	24.65537166595459	23.155792236328125	26.210500717163086	24.771900177001953	1.9575109624114568	1.833086111198495	3.766812160750139	1.5442434483643979	2.8723550329731107
371111	Halymenia floresii	NA	NA	NA	NA	NA	NA	NA	Halymenia floresii	Rhodophyta	Florideophyceae	Halymeniales	Halymeniaceae	110	macroalgae	NA	NA	371111	68	35	33	33	2	2	22.05951517278498	21.90682694571359	13.965569809504919	22.24207571781043	21.09234268015081	18.35455322265625	17.834514617919922	2.3747220039367676	16.966999053955078	13.951700210571289	29.197593688964844	29.197593688964844	24.517333984375	29.73200035095215	28.774499893188477	21.787202835083008	22.553770065307617	13.177812576293945	20.512999534606934	20.97605037689209	2.636322417118367	2.7247930380001035	6.142025479505873	3.639530810725132	4.286689955087829
373096	Heterosiphonia gibbesii	NA	NA	NA	NA	NA	NA	NA	Heterosiphonia gibbesii	Rhodophyta	Florideophyceae	Ceramiales	Dasyaceae	21	macroalgae	NA	NA	373096	21	13	13	13	1	1	23.458547830581665	23.458547830581665	22.19682812690735	24.807800006866454	23.8865047454834	20.91260528564453	20.91260528564453	20.784421920776367	21.61400032043457	21.793699264526367	25.986299514770508	25.986299514770508	25.257429122924805	27.906999588012695	27.62619972229004	23.583953857421875	23.583953857421875	21.769012451171875	24.88599967956543	23.39639949798584	1.6952106452001678	1.6952106452001678	1.5343267217134273	2.2195884636865997	1.963977154831141
497892	Bostrychia arbuscula	NA	NA	NA	NA	NA	NA	NA	Bostrychia arbuscula	Rhodophyta	Florideophyceae	Ceramiales	Rhodomelaceae	14	macroalgae	NA	NA	497892	10	6	6	6	2	2	10.423266410827637	10.423266410827637	10.26760745048523	11.818000197410583	11.153287529945374	10.156256675720215	10.156256675720215	9.694182395935059	11.37600040435791	10.497200012207031	10.87641429901123	10.87641429901123	10.947025299072266	12.656000137329102	12.06350040435791	10.33019733428955	10.33019733428955	10.214611053466797	11.901000022888184	10.791299819946289	0.34374002706976053	0.34374002706976053	0.6677659563846574	0.4415335634043172	0.6042441312123544
239279	Gracilaria secundata	NA	NA	NA	NA	NA	NA	NA	Gracilaria secundata	Rhodophyta	Florideophyceae	Gracilariales	Gracilariaceae	11	macroalgae	NA	NA	239279	51	7	5	5	2	2	17.823721062053334	17.974373817443848	10.28490496200064	17.309857134916346	17.033391894126424	12.884692192077637	12.884692192077637	2.3300325870513916	12.708000183105469	12.173399925231934	19.010005950927734	21.80035972595215	21.80035972595215	19.610000610351562	20.284500122070312	19.010005950927734	19.010005950927734	9.670065879821777	17.36400032043457	17.041500091552734	1.9652999211296964	2.0592917063356304	2.91695207598185	1.1268979825767718	1.3135733756885242
373322	Hormosira banksii	NA	NA	NA	NA	NA	NA	NA	Hormosira banksii	Ochrophyta	Phaeophyceae	Fucales	Hormosiraceae	389	macroalgae	NA	NA	373322	123	27	27	27	13	13	15.472040116786957	15.472040116786957	12.173141025006771	15.492990771206943	14.863520083440976	9.847256660461426	9.847256660461426	2.2841196060180664	11.37600040435791	0.10356400161981583	21.216794967651367	21.216794967651367	20.585264205932617	19.81599998474121	20.371599197387695	15.26138973236084	15.26138973236084	11.318672180175781	16.607999801635742	16.71909999847412	3.092872000534439	3.092872000534439	3.4559206905071607	2.3877724059741685	3.190926270395465
325564	Sarcothalia circumcincta	NA	NA	NA	NA	NA	NA	NA	Sarcothalia circumcincta	Rhodophyta	Florideophyceae	Gigartinales	Gigartinaceae	7	macroalgae	NA	NA	325564	6	3	3	3	1	1	14.203182856241861	14.203182856241861	14.105190912882486	14.87120018005371	14.307079887390136	12.948585510253906	12.948585510253906	13.065652847290039	11.91100025177002	10.488900184631348	15.50955581665039	15.50955581665039	15.449647903442383	17.676000595092773	17.569499969482422	14.151407241821289	14.151407241821289	13.800271987915039	14.164999961853027	13.793899536132812	1.2812699806237546	1.2812699806237546	1.2208971168948604	2.5099039793464843	2.943492617661195
144714	Dasya baillouviana	NA	NA	NA	NA	NA	NA	NA	Dasya baillouviana	Rhodophyta	Florideophyceae	Ceramiales	Dasyaceae	313	macroalgae	NA	NA	144714	135	100	98	98	8	8	22.284406198774064	22.88337076032484	14.509564741237744	14.566598404110886	13.951617725252166	13.054317474365234	13.054317474365234	3.487520456314087	7.658999919891357	4.060180187225342	28.39936065673828	28.438810348510742	25.461101531982422	28.63599967956543	27.322599411010742	23.07708168029785	23.380491256713867	12.504508972167969	11.751999855041504	11.998600006103516	3.8944475373478937	3.6967311096658877	6.726468484081105	5.8212297625029015	5.380963060260618
225371	Bullia rhodostoma	NA	34.7	LT50	NA	NA	NA	Ansell_&_McLachlan_1980	Bullia rhodostoma	Mollusca	Gastropoda	Neogastropoda	Nassariidae	18	benthos	NA	NA	225371	18	11	11	11	7	7	19.06258283342634	19.06258283342634	12.498745168958392	20.714818260886453	21.267600319602273	15.725818634033203	15.725818634033203	2.669420003890991	17.041000366210938	17.472400665283203	23.95580291748047	23.95580291748047	21.239105224609375	24.415000915527344	24.719900131225586	18.16668128967285	18.16668128967285	17.221872329711914	21.159000396728516	22.53190040588379	2.7120697697466096	2.7120697697466096	7.781889346587267	2.4707386884501155	2.618982495667664
582412	Margarites refulgens	3	19	LT100	NA	NA	NA	Bates_et_al_2010	Margarella refulgens	Mollusca	Gastropoda	Trochida	Calliostomatidae	246	benthos	NA	NA	582412	65	39	34	34	3	3	-1.5504185351041646	-1.2828291813212056	-0.5648465866613532	-0.838290334709229	-0.7876481389807116	-2.0294432640075684	-1.8956657648086548	-2.0294432640075684	-1.597000002861023	-1.7014299631118774	-0.7290179133415222	0.45329058170318604	0.4373760521411896	3.5739998817443848	3.6386399269104004	-1.6550917029380798	-1.424375057220459	-0.3325039744377136	-1.2450000047683716	-1.5458849668502808	0.367317918515095	0.6328064849768789	0.7278666242577323	1.277955704253036	1.5442174559295778
876359	Onoba gelida	3	14	LT100	NA	NA	NA	Bates_et_al_2010	Subonoba gelida	Mollusca	Gastropoda	Littorinimorpha	Rissoidae	214	benthos	NA	NA	876359	214	189	174	174	19	19	-0.5605156528018415	-0.7612061105668545	-0.022459776839241385	-1.1207179559346958	-0.8232823876616282	-1.8357970714569092	-2.0225625038146973	-1.890834093093872	-1.6150000095367432	-1.7349900007247925	1.0328539609909058	0.8022546768188477	0.9860320091247559	1.659999966621399	1.7818700075149536	-0.7046570777893066	-1.0227659940719604	0.2928668111562729	-1.2450000047683716	-1.5045000314712524	1.2057251579014852	0.7880001041282103	0.8492024250589635	0.5524361174779026	1.0813403075726584
1039839	Gibbula cineraria	20	27	LT50	NA	NA	NA	Davenport_&_Davenport_2005	Steromphala cineraria	Mollusca	Gastropoda	Trochida	Trochidae	2933	benthos	NA	NA	1039839	11470	2537	2533	2533	1406	1406	13.379267976650477	13.39056295792075	11.200414129160949	11.209673500307414	10.934606714091236	4.661228179931641	4.274450778961182	5.5896759033203125	3.5	-0.4358690083026886	19.429962158203125	19.429962158203125	18.57454490661621	21.19700050354004	14.91819953918457	13.62995433807373	13.639606475830078	11.08789348602295	11.097000122070312	10.857799530029297	2.6190430949429517	2.6180669514836947	1.8281560715143008	1.1340050709293494	1.13188856032122
140261	Littorina fabalis	20	29.9	LT50	NA	NA	NA	Davenport_&_Davenport_2005	Littorina fabalis	Mollusca	Gastropoda	Littorinimorpha	Littorinidae	382	benthos	NA	NA	140261	2111	535	535	535	320	320	12.769154490553182	12.769154490553182	11.25582569232447	11.164973742465344	11.027845584900268	6.9197163581848145	6.9197163581848145	5.862102508544922	3.5	3.475640058517456	18.94272804260254	18.94272804260254	18.260271072387695	20.798999786376953	13.232099533081055	13.012033462524414	13.012033462524414	11.11931037902832	10.880999565124512	10.955400466918945	2.595277440542999	2.595277440542999	1.8009722388657359	1.0448636043197355	0.9768233458311135
140262	Littorina littorea	20	35.3	LT50	NA	NA	NA	Davenport_&_Davenport_2005	Littorina littorea	Mollusca	Gastropoda	Littorinimorpha	Littorinidae	7683	benthos	NA	NA	140262	13240	3270	3225	3225	1588	1588	12.675420487330575	12.670507467367383	11.277331194534147	10.829639815792845	10.815701397091093	-0.518272340297699	-0.518272340297699	-0.7069869637489319	0.035999998450279236	-0.11500299721956253	26.096799850463867	26.096799850463867	24.346988677978516	29.73200035095215	28.138200759887695	13.227027893066406	13.207063674926758	11.149738311767578	10.805999755859375	10.85319995880127	3.6188664930345826	3.6171115542580132	3.1382563919399558	1.5244294541299799	1.5120092941523189
140263	Littorina obtusata	20	29.6	LT50	NA	NA	NA	Davenport_&_Davenport_2005	Littorina obtusata	Mollusca	Gastropoda	Littorinimorpha	Littorinidae	1950	benthos	NA	NA	140263	5241	1182	1176	1176	762	762	12.15176113628642	12.166788403838323	10.553467933131614	10.378833230357799	10.290547585748195	4.274450778961182	4.274450778961182	2.0839974880218506	2.0409998893737793	1.1241899728775024	23.736988067626953	23.736988067626953	23.736988067626953	28.194000244140625	28.825300216674805	12.695497512817383	12.695497512817383	10.78165054321289	10.614999771118164	10.502300262451172	3.5422857700931183	3.548731164538515	2.938657322966951	1.8226300242373763	1.7927138034705898
140264	Littorina saxatilis	20	35	LT50	NA	NA	NA	Davenport_&_Davenport_2005	Littorina saxatilis	Mollusca	Gastropoda	Littorinimorpha	Littorinidae	5346	benthos	NA	NA	140264	12871	3378	3286	3286	1388	1397	12.784881189727663	12.774100409091359	10.97005421886173	10.554096917630469	10.46427493452174	1.6076087951660156	1.6076087951660156	-0.2601138651371002	-0.6549999713897705	-0.9828640222549438	23.500490188598633	23.500490188598633	21.735275268554688	19.216999053955078	16.966999053955078	13.194724082946777	13.194724082946777	10.745503425598145	10.61299991607666	10.373100280761719	2.926291260511059	2.948476448233155	2.469115282736607	1.614236155930682	1.5164576468108446
140403	Nucella lapillus	20	28.2	LT50	NA	NA	NA	Davenport_&_Davenport_2005	Nucella lapillus	Mollusca	Gastropoda	Neogastropoda	Muricidae	24034	benthos	NA	NA	140403	29948	5269	5269	5269	3377	3378	12.475759087478744	12.475911823565852	10.277978027546549	10.148329938128425	9.784208020333468	2.073338270187378	2.073338270187378	2.152277708053589	-0.6549999713897705	-0.9210320115089417	23.380491256713867	23.380491256713867	20.389148712158203	20.56999969482422	19.683500289916992	12.69046401977539	12.69046401977539	10.012407302856445	10.192000389099121	9.9248504638671875	2.36477508806613	2.364781568081797	2.3233768051827433	1.7351909357141742	1.863498771659758
234208	Tectura testudinalis	20	25.5	LT50	NA	NA	NA	Davenport_&_Davenport_2005	Testudinalia testudinalis	Mollusca	Gastropoda	NA	Lottiidae	1002	benthos	NA	NA	234208	2052	540	531	531	131	131	11.21550615762592	11.24321082522413	9.971532836781764	9.57106872603786	9.618597568260512	1.0913516283035278	1.0913516283035278	1.3533755540847778	-0.32899999618530273	-1.2024500370025635	20.788618087768555	20.788618087768555	20.389148712158203	17.46299934387207	18.751800537109375	11.917210578918457	11.917210578918457	9.49181842803955	9.88599967956543	9.918760299682617	3.555779673519093	3.565152824757959	3.0299121808979814	1.3829821474651196	1.436716189990641
759134	Kerguelenella lateralis	20	31.8	LT50	NA	NA	NA	Davenport_1997	Siphonaria lateralis	Mollusca	Gastropoda	Siphonariida	Siphonariidae	19	benthos	NA	NA	759134	8	1	1	1	0	0	6.0902252197265625	6.0902252197265625	3.9076169558933804	5.535125106573105	4.899762541055679	4.979844570159912	4.979844570159912	1.766786813735962	1.2730000019073486	1.5384900569915771	7.426993370056152	7.426993370056152	6.693869590759277	7.464000225067139	7.337399959564209	5.411062717437744	5.411062717437744	1.9713494777679443	5.2195000648498535	4.528505086898804	1.2596920608173887	1.2596920608173887	2.607303973949814	2.0676524763048363	2.270997893243216
413403	Cookia sulcata	NA	32.7	ctmax	NA	NA	NA	Morley_et_al_2016	Cookia sulcata	Mollusca	Gastropoda	Trochida	Turbinidae	318	benthos	NA	NA	413403	314	37	24	24	14	14	15.534833216064673	15.402785702409416	13.314244655082966	17.30678982098897	16.965781205495198	10.2952299118042	9.898555755615234	2.3580121994018555	11.71399974822998	8.385530471801758	20.930328369140625	20.632766723632812	20.585264205932617	18.805999755859375	18.15690040588379	15.242734909057617	15.206070899963379	14.175251483917236	17.59600067138672	17.446399688720703	1.5931563578967955	1.7138453381017347	2.1218170641524257	1.258368808997319	1.7272017985442918
197296	Nacella concinna	NA	5	ctmax	NA	NA	NA	Peck_et_al_2002	Nacella concinna	Mollusca	Gastropoda	NA	Nacellidae	150	benthos	NA	NA	197296	59	26	24	24	0	0	0.8619346170488632	1.1504946806068932	1.0416591161196784	0.31689829568741684	0.08288824457233235	-1.7072495222091675	-1.4847861528396606	-0.446735680103302	-1.496000051498413	-1.3521699905395508	6.98732852935791	6.98732852935791	6.589344024658203	16.81999969482422	10.909700393676758	0.42274749279022217	0.7206974029541016	0.9914010167121887	-0.37400001287460327	-0.6582949757575989	1.4677337675924236	1.4301911152387683	1.0807430291583515	2.529922589346335	1.9735628088037198
833997	Bugula californica	2	24.5	LT50	NA	NA	NA	Zerebecki_&_Sorte_2011	Bugulina californica	Bryozoa	Gymnolaemata	Cheilostomatida	Bugulidae	10	benthos	zooplankton	NA	833997	11	1	1	1	0	0	15.83434009552002	16.28791389465332	6.020387351512909	13.76381848075173	13.764631097966975	9.315814971923828	12.433956146240234	1.8949447870254517	9.17300033569336	8.456870079040527	27.406368255615234	27.807119369506836	17.54770278930664	24.57200050354004	24.889999389648438	13.07741641998291	13.07741641998291	1.9052754044532776	9.968000411987305	10.07040023803711	5.812478080851805	5.522534127851922	6.372383724415717	6.881432924584257	6.732106572247912
374707	Phyllospadix scouleri	NA	28	LT100	NA	NA	NA	L�ning_&_Freshwater_1988	Phyllospadix scouleri	Tracheophyta	Magnoliopsida	Alismatales	Cymodoceaceae	75	macroalgae	NA	NA	374707	76	4	4	4	4	4	12.791191869311863	12.791191869311863	3.079586386680603	9.718875050544739	9.487560543749067	10.871955871582031	10.871955871582031	1.882715106010437	7.940999984741211	7.58489990234375	13.697714805603027	13.697714805603027	7.062783718109131	12.65999984741211	12.855600357055664	13.07741641998291	13.07741641998291	1.8967865705490112	9.72700023651123	9.943705081939697	0.6496525368687096	0.6496525368687096	1.78926548614956	0.7543524538442842	0.934120706761065
182297	Eudorella splendida	15	15	LT100	NA	NA	NA	Bates_et_al_2010	Eudorella splendida	Arthropoda	Malacostraca	Cumacea	Leuconidae	212	benthos	NA	NA	182297	128	60	59	59	0	0	0.4017610348322812	0.4390160585011261	0.965641186721083	1.6179687924450263	1.1857025856152177	-1.5049256086349487	-1.773668646812439	0.07327517867088318	-0.8180000185966492	-1.265589952468872	3.1300342082977295	3.342907667160034	2.1920571327209473	4.320000171661377	3.728440046310425	0.4562859684228897	0.6054067611694336	0.9560948610305786	-0.35899999737739563	-0.5539100170135498	0.947597076891594	1.0693007846515667	0.2820849179283471	2.4168911820420362	2.1327665551432906
237111	Heterophoxus videns	3	13	LT100	NA	NA	NA	Bates_et_al_2010	Heterophoxus videns	Arthropoda	Malacostraca	Amphipoda	Phoxocephalidae	127	benthos	NA	NA	237111	78	68	67	67	5	5	6.151906740665436	5.961226094852794	5.221216066317125	2.9502876627526873	2.451706845874656	-1.293771505355835	-1.3997238874435425	-1.7003720998764038	-1.555999994277954	-1.7137700319290161	16.8231143951416	22.094911575317383	15.969590187072754	24.485000610351562	20.330400466918945	1.918411374092102	1.918411374092102	1.086466670036316	-0.4129999876022339	-0.3381139934062958	8.133809224750568	8.923116266511247	7.696767944548444	6.042792384694346	5.2182434235854736
847705	Orchomene pinguides	3	12	LT100	NA	NA	NA	Bates_et_al_2010	Orchomenella pinguides	Arthropoda	Malacostraca	Amphipoda	Tryphosidae	71	benthos	NA	NA	847705	71	70	68	68	8	8	0.13263621926307678	-1.1620322465896606	-0.3930092652638753	-0.7931111256281534	-0.7868078755480903	0.13263621926307678	-1.1842528581619263	-0.845022439956665	-1.6640000343322754	-1.7125300168991089	0.13263621926307678	-1.1509219408035278	0.5110170841217041	9.824999809265137	1.2741700410842896	0.13263621926307678	-1.1509219408035278	-0.845022439956665	-1.1920000314712524	-1.3739399909973145	NA	0.01924361410920851	0.7829097842584185	2.027201926872202	1.0738408511562008
798737	Parakanthophoreus antarcticus	3	10	LT100	NA	NA	NA	Bates_et_al_2010	Parakanthophoreus antarcticus	Arthropoda	Malacostraca	Tanaidacea	Akanthophoreidae	131	benthos	NA	NA	798737	22	5	3	3	0	0	-0.5494623478940305	0.013002017610951475	-0.1553952676538182	-0.5334999845786528	-0.05300098386677829	-2.1352806091308594	-1.1605050563812256	-1.8890337944030762	-1.4989999532699585	-1.6908299922943115	4.631155490875244	6.034844875335693	1.6767868995666504	5.234000205993652	4.142730236053467	-0.8600836992263794	-0.806223452091217	0.004638467449694872	-1.187999963760376	-0.13789549469947815	1.6687748730072907	1.920167234705303	0.9884546028218045	1.5598073625376203	1.5718419045375587
237493	Paramoera walkeri	3	15.02	LT100	NA	NA	NA	Bates_et_al_2010	Paramoera walkeri	Arthropoda	Malacostraca	Amphipoda	Pontogeneiidae	83	benthos	NA	NA	237493	59	58	58	58	6	6	-0.12344233691692352	-0.12344233691692352	-1.069030523300171	-0.9632829939419368	-1.0793053798799246	-0.12344233691692352	-0.12344233691692352	-1.069030523300171	-1.597000002861023	-1.719670057296753	-0.12344233691692352	-0.12344233691692352	-1.069030523300171	1.6959999799728394	1.5857599973678589	-0.12344233691692352	-0.12344233691692352	-1.069030523300171	-1.1979999542236328	-1.4599299430847168	NA	NA	NA	0.773597420999777	0.9087790623675933
107381	Carcinus maenas	30	35.1	ctmax	0.8	SD	NA	Madeira_et_al_2012	Carcinus maenas	Arthropoda	Malacostraca	Decapoda	Carcinidae	27403	benthos	zooplankton	NA	107381	19968	8022	7940	7940	3233	3233	13.51846646335523	13.520625553983052	11.975841632644956	10.471501597355186	10.42987473585159	1.4450727701187134	1.4450727701187134	2.222848415374756	3.5	0.9150969982147217	24.299299240112305	24.634319305419922	23.979719161987305	28.66900062561035	23.909000396728516	14.038723945617676	14.03280258178711	11.472990989685059	10.725000381469727	10.74489974975586	3.0426078870163678	3.053275987764846	2.965600323488548	2.0283042033955874	2.0590446899957424
107552	Crangon crangon	18	33.8	ctmax	0.5	SD	NA	Madeira_et_al_2012	Crangon crangon	Arthropoda	Malacostraca	Decapoda	Crangonidae	14306	nekton	zooplankton	NA	107552	14306	5257	5041	5041	1030	1030	13.588474291624292	13.591533334436638	13.040957190394723	11.677500565589355	11.620689387759572	2.4181272983551025	2.4181272983551025	2.4181272983551025	3.9040000438690186	-0.4358690083026886	28.780147552490234	28.780147552490234	28.780147552490234	26.639999389648438	26.984899520874023	14.621281623840332	14.581441879272461	13.372786521911621	11.887999534606934	11.762499809265137	3.718991461827002	3.748402370909348	3.81851825249627	1.2015504694050003	1.043866655319853
107390	Liocarcinus marmoreus	20	32.2	ctmax	0.4	SD	NA	Madeira_et_al_2012	Liocarcinus marmoreus	Arthropoda	Malacostraca	Decapoda	Polybiidae	1089	benthos	zooplankton	NA	107390	717	90	82	82	8	8	12.895763553120492	12.998781461790792	11.369015669634962	12.555156535591157	11.807483606849638	4.779273986816406	4.779273986816406	3.806011915206909	9.630000114440918	2.1012799739837646	29.06424331665039	29.06424331665039	19.0523738861084	22.878999710083008	20.999500274658203	14.373152732849121	14.373152732849121	11.711195945739746	12.213000297546387	11.976099967956543	4.5303517081004125	4.640879901475501	3.6827101050427418	2.1704686878923463	1.5333618492711178
107455	Pachygrapsus marmoratus	26	35.7	ctmax	1	SD	NA	Madeira_et_al_2012	Pachygrapsus marmoratus	Arthropoda	Malacostraca	Decapoda	Grapsidae	262	benthos	zooplankton	NA	107455	249	147	147	147	11	11	18.138219777275534	18.483833406485765	11.71423319274304	18.588151258580826	15.787943451344466	12.096482276916504	12.096482276916504	4.174645900726318	10.788000106811523	2.3216099739074707	29.282127380371094	29.06424331665039	16.23503875732422	22.878999710083008	22.175600051879883	17.09362506866455	17.09362506866455	12.988879203796387	18.829999923706055	15.249799728393555	4.515980874373907	4.802101067534046	3.4258009965111413	2.5896522827662394	3.3820634523751454
107614	Palaemon elegans	34	34.1	ctmax	1.1	SD	NA	Madeira_et_al_2012	Palaemon elegans	Arthropoda	Malacostraca	Decapoda	Palaemonidae	615	nekton	zooplankton	NA	107614	466	264	261	261	113	113	14.517727495420097	14.481318327275718	12.691663125666176	13.780178521240062	12.969931247214083	6.670736789703369	6.670736789703369	4.565119743347168	8.793000221252441	2.3216099739074707	27.277084350585938	27.277084350585938	27.126832962036133	22.59000015258789	22.25480079650879	14.47296142578125	14.416790008544922	12.217198371887207	12.371999740600586	12.161199569702148	3.4463146880370124	3.440728684632499	2.7809580351195473	3.67551910852035	3.041194346519671
107615	Palaemon longirostris	32	34.4	ctmax	1.3	SD	NA	Madeira_et_al_2012	Palaemon longirostris	Arthropoda	Malacostraca	Decapoda	Palaemonidae	76	nekton	zooplankton	NA	107615	83	40	39	39	14	14	17.231728520504262	17.176461685787547	13.095361492850564	13.065173840177232	12.807808682538461	6.460525035858154	6.460525035858154	6.791765213012695	10.406000137329102	9.546689987182617	20.380741119384766	20.380741119384766	18.704906463623047	16.791000366210938	15.784099578857422	17.55765151977539	17.410066604614258	11.57950735092163	12.435999870300293	12.123299598693848	3.7640656194359745	3.7388022681316007	2.8474280928672018	1.7782397484619117	1.7746407166834293
444382	Xantho incisus	16	33.4	ctmax	60.9	SD	NA	Madeira_et_al_2011	Lophozozymus incisus	Arthropoda	Malacostraca	Decapoda	Xanthidae	299	benthos	zooplankton	NA	444382	228	69	69	69	12	12	14.007159802898672	14.031975218335038	11.112648443605915	14.950120431405526	12.698804491096073	8.476590156555176	8.476590156555176	2.173412322998047	9.428000450134277	1.9278099536895752	29.362079620361328	29.362079620361328	15.481008529663086	29.319000244140625	28.037700653076172	13.672773361206055	13.672773361206055	11.226545333862305	12.911499977111816	12.502049922943115	3.7807924242796798	3.781361335782509	1.9367123959461898	4.152058814080574	3.129975680447709
444776	Hemigrapsus nudus	30	33.6	ctmax	0.11	SE	NA	Mcgaw_2003	Hemigrapsus nudus	Arthropoda	Malacostraca	Decapoda	Varunidae	91	benthos	zooplankton	NA	444776	92	6	6	6	8	8	12.800913289535877	12.802351197531056	3.04889682281849	9.850821460996356	9.76458850361052	7.782649993896484	7.782649993896484	1.879715085029602	8.270000457763672	6.959320068359375	14.672828674316406	14.672828674316406	8.08052921295166	13.333999633789062	12.906100273132324	13.07741641998291	13.07741641998291	1.9126274585723877	9.746000289916992	9.977795124053955	0.9192231764682062	0.9139588961341402	1.6600480274491167	0.7537177330126252	0.9907295055801815
440388	Metacarcinus magister	62	33.5	LT50	NA	NA	NA	Prentice_&_Schneider_1979	Metacarcinus magister	Arthropoda	Malacostraca	Decapoda	Cancridae	1188	benthos	zooplankton	NA	440388	1284	168	45	45	23	23	9.172568216546034	9.911054516531365	7.089742288077619	9.905134007251991	7.774805799351147	5.078131198883057	5.97294807434082	1.7183507680892944	3.990000009536743	2.2343099117279053	19.807476043701172	19.807476043701172	19.807476043701172	13.91100025177002	12.610199928283691	8.805729866027832	9.143685340881348	7.4401397705078125	11.098999977111816	7.703350067138672	1.903987004720988	2.0187736575004127	1.851400718751994	1.9286975347817867	1.7765154798438294
547978	Paracalliope fluviatilis	25	27.5	LT50	NA	NA	NA	Quinn_et_al_1994	Paracalliope australis	Arthropoda	Malacostraca	Amphipoda	Paracalliopiidae	180	benthos	NA	NA	547978	180	180	180	180	32	32	NaN	NaN	NaN	17.249270574466603	17.147256015120327	Inf	Inf	Inf	14.687999725341797	1.7333099842071533	-Inf	-Inf	-Inf	28.746000289916992	28.71940040588379	NA	NA	NA	16.617000579833984	15.896599769592285	NA	NA	NA	2.070299999529522	2.4896993064596096
107378	Callinectes danae	8	40	LT100	NA	NA	NA	Scholander_et_al_1953	Callinectes danae	Arthropoda	Malacostraca	Decapoda	Portunidae	411	benthos	zooplankton	NA	107378	398	325	323	323	46	46	25.923109159077683	26.002219060262043	22.666452779769898	25.614926116033033	23.046327670189466	21.516218185424805	21.516218185424805	3.4037063121795654	19.288999557495117	2.7548000812530518	28.708507537841797	29.409582138061523	29.068655014038086	30.22800064086914	29.13960075378418	26.439626693725586	26.439626693725586	21.492422103881836	24.923999786376953	23.469799995422363	1.9390979865657731	1.9737875860522194	5.077659505827616	2.0988268895751174	5.082473669606835
102646	Onisimus litoralis	8	25	LT100	NA	NA	NA	Scholander_et_al_1953	Onisimus litoralis	Arthropoda	Malacostraca	Amphipoda	Uristidae	182	benthos	NA	NA	102646	174	92	88	88	30	65	3.42391699552536	3.4212812119445135	2.69470510302588	0.7481180454940639	0.6469251122581986	-1.7901347875595093	-1.7901347875595093	-1.7970103025436401	-0.7829999923706055	-1.0247700214385986	7.964189529418945	9.3248872756958	7.669976711273193	5.205999851226807	5.844979763031006	2.947382926940918	2.947382926940918	2.712746024131775	0.17650000005960464	-0.2665959894657135	1.7686173859332348	1.9727065354031106	1.1108738807825687	1.5679996833003196	1.8863756346230693
422194	Armases ricordi	8	40	LT100	NA	NA	NA	Scholander_et_al_1953	Armases ricordi	Arthropoda	Malacostraca	Decapoda	Sesarmidae	16	benthos	zooplankton	NA	422194	15	6	6	6	0	0	28.658521864149307	28.658521864149307	14.378559403949314	27.09626719156901	15.522132047017415	26.45913314819336	26.45913314819336	3.761103391647339	22.981000900268555	2.898900032043457	29.93296241760254	29.93296241760254	26.45913314819336	28.381000518798828	28.006999969482422	29.152368545532227	29.152368545532227	12.178784370422363	28.19700050354004	13.060400009155273	1.2287594589352175	1.2287594589352175	7.292354023977487	1.7151945990829782	10.637991200887175
367492	Clibanarius antillensis	8	40	LT100	NA	NA	NA	Scholander_et_al_1953	Clibanarius antillensis	Arthropoda	Malacostraca	Decapoda	Diogenidae	95	benthos	zooplankton	NA	367492	92	77	77	77	7	7	26.544486236572265	26.544486236572265	18.881135272979737	28.121611965403837	27.196532956291648	21.849218368530273	21.849218368530273	4.529930591583252	24.642000198364258	13.060400009155273	28.814971923828125	28.814971923828125	28.812990188598633	29.87700080871582	28.799299240112305	27.08837890625	27.08837890625	21.447263717651367	28.2450008392334	27.6658992767334	1.755584104129954	1.755584104129954	8.706867804116989	0.7240111882545468	1.8984386720980433
102281	Gammarus locusta	8	25	LT100	NA	NA	NA	Scholander_et_al_1953	Gammarus locusta	Arthropoda	Malacostraca	Amphipoda	Gammaridae	2205	benthos	NA	NA	102281	1825	700	628	628	191	191	13.019604628033107	12.880016797367691	12.41167470347214	10.89554157163697	10.81407754577359	2.6428301334381104	0.8740358352661133	0.8740358352661133	5.4670000076293945	-0.4358690083026886	19.613481521606445	19.613481521606445	19.519929885864258	17.958999633789062	16.8169002532959	13.672773361206055	13.503186225891113	11.668136596679688	10.734999656677246	10.721099853515625	3.57675512086738	3.678799128432489	3.576829416128557	1.3467828289502177	1.4977485675528086
119034	Saduria entomon	8	25	LT100	NA	NA	NA	Scholander_et_al_1953	Saduria entomon	Arthropoda	Malacostraca	Isopoda	Chaetiliidae	13110	benthos	NA	NA	119034	7894	6605	6100	6100	383	383	10.415748369772366	10.286405757790142	10.21577108108141	7.727298609386659	6.0953953798599985	-1.8431347608566284	-1.8431347608566284	-1.7970103025436401	-0.34599998593330383	-0.8850370049476624	19.78801918029785	19.78801918029785	19.78801918029785	13.333999633789062	12.906100273132324	9.249283790588379	9.228283882141113	9.170342445373535	7.76800012588501	6.349239826202393	4.2473211413909855	4.313050550264285	4.400355522581917	1.702760479427739	2.125954725928216
431840	Petrolisthes cabrilloi	7	34.8	ctmax	NA	NA	NA	Stillman_2004	Petrolisthes cabrilloi	Arthropoda	Malacostraca	Decapoda	Porcellanidae	3	benthos	zooplankton	NA	431840	3	0	0	0	0	0	15.859808286031088	15.859808286031088	4.601177056630452	15.740666389465332	13.32266648610433	14.25868034362793	14.25868034362793	2.0343246459960938	15.21500015258789	10.286499977111816	18.067630767822266	18.067630767822266	7.464751720428467	16.785999298095703	17.11669921875	15.253113746643066	15.253113746643066	4.304454803466797	15.220999717712402	12.564800262451172	1.9756225680997332	1.9756225680997332	2.7273462604377765	0.905289824362698	3.477596343717084
431841	Petrolisthes cinctipes	7	33.9	ctmax	0.3	SD	NA	Stillman_2004	Petrolisthes cinctipes	Arthropoda	Malacostraca	Decapoda	Porcellanidae	53	benthos	zooplankton	NA	431841	53	3	2	2	2	2	13.004283638000489	13.013717800963159	3.0673515983656343	10.08143144495347	10.085827350616455	7.82814884185791	7.82814884185791	1.8936371803283691	8.961000442504883	7.58489990234375	28.947315216064453	28.864957809448242	28.947315216064453	29.538999557495117	28.820600509643555	13.07741641998291	13.07741641998291	1.8999216556549072	9.746000289916992	10.005800247192383	2.598795832037163	2.563972023491098	4.0776314112824785	2.801650328526315	2.763165503061163
431847	Petrolisthes eriomerus	7	30.5	ctmax	NA	NA	NA	Stillman_2004	Petrolisthes eriomerus	Arthropoda	Malacostraca	Decapoda	Porcellanidae	71	benthos	zooplankton	NA	431847	73	10	10	10	4	4	11.265078521910167	11.415983147091335	4.901928050177438	10.339956601460775	8.70939726760422	6.05767822265625	6.3924689292907715	1.879715085029602	8.942000389099121	5.622159957885742	14.552898406982422	14.552898406982422	7.7090654373168945	11.505999565124512	11.154199600219727	12.433956146240234	12.433956146240234	3.4984257221221924	10.013999938964844	9.412360191345215	2.1655432934777896	2.0200350772602618	2.595037711311269	0.898831380384497	1.4886076452558976
422075	Eurypanopeus abbreviatus	6	38.2	ctmax	0.8	SD	NA	Vinagre_et_al_2015	Eurypanopeus abbreviatus	Arthropoda	Malacostraca	Decapoda	Panopeidae	26	benthos	zooplankton	NA	422075	21	16	16	16	2	2	26.85376319885254	27.088070678710938	25.1051513671875	26.85878964474327	25.367637031956722	24.86954689025879	24.86954689025879	20.682851791381836	23.45400047302246	13.060400009155273	28.084707260131836	28.870838165283203	27.958154678344727	28.29400062561035	27.396099090576172	26.856182098388672	26.856182098388672	24.99942970275879	27.461999893188477	26.764400482177734	1.24260234701229	1.5211344482303593	2.779166740932613	1.4972367288762078	3.3868659560245042
421777	Hippolyte obliquimanus	6	34.7	ctmax	0.8	SD	NA	Vinagre_et_al_2015	Hippolyte obliquimanus	Arthropoda	Malacostraca	Decapoda	Hippolytidae	42	nekton	zooplankton	NA	421777	35	24	22	22	4	4	27.5421836159446	27.660556206336388	25.07966716472919	26.9330323742282	25.831390503914125	26.63232421875	26.63232421875	16.435632705688477	21.270999908447266	13.060400009155273	28.931859970092773	28.931859970092773	28.14283561706543	28.746999740600586	28.264799118041992	27.217182159423828	27.585783004760742	26.87542724609375	27.58799934387207	26.197500228881836	0.8492111273197362	0.8273178754160425	4.313743697378664	1.884333459372619	2.7612596864396277
241128	Menippe nodifrons	6	39	ctmax	0.6	SD	NA	Vinagre_et_al_2015	Menippe nodifrons	Arthropoda	Malacostraca	Decapoda	Menippidae	47	benthos	zooplankton	NA	241128	42	34	34	34	5	5	25.22576093673706	25.22576093673706	21.25145849585533	27.773405642122835	26.42145672359982	21.849218368530273	21.849218368530273	3.4037063121795654	24.48200035095215	13.060400009155273	28.708507537841797	28.708507537841797	28.103683471679688	29.826000213623047	28.825300216674805	26.36421775817871	26.36421775817871	21.679576873779297	28.121000289916992	27.36479949951172	2.899652199584478	2.899652199584478	7.761232304715473	1.2176536562241225	3.0463124625497513
421690	Palaemon northropi	10	39.7	ctmax	0.5	SD	NA	Vinagre_et_al_2015	Palaemon northropi	Arthropoda	Malacostraca	Decapoda	Palaemonidae	70	nekton	zooplankton	NA	421690	67	37	37	37	8	8	27.49533748626709	27.49533748626709	17.94661936759949	28.35081349389028	27.221332380327127	20.078495025634766	20.078495025634766	3.869140625	23.070999145507812	5.795529842376709	28.931859970092773	28.931859970092773	28.14283561706543	28.808000564575195	28.264799118041992	28.023500442504883	28.023500442504883	16.693023681640625	28.739999771118164	28.25029945373535	1.7269353786595807	1.7269353786595807	5.478802634486013	0.9808747801145435	3.559846759652037
137111	Tursiops truncatus	3	23	UTNZ	NA	NA	2	Williams_et_al_2001	Tursiops truncatus	Chordata	Mammalia	Cetartiodactyla	Delphinidae	57076	mammals	NA	NA	137111	57600	9094	9091	9091	7113	7113	22.280343037938383	22.281221623806502	17.47375851828576	19.9952337611467	17.179648103420192	-0.20748643577098846	-0.20748643577098846	-2.8973734378814697	1.218999981880188	-0.10781600326299667	32.49210739135742	32.49210739135742	32.29962158203125	30.70199966430664	29.60140037536621	22.655296325683594	22.655296325683594	19.84299087524414	21.167999267578125	17.187299728393555	5.191204831615806	5.1891479464972186	7.9397035152899695	4.944223625452503	6.783739311008709
137080	Halichoerus grypus	NA	NA	NA	NA	NA	NA	NA	Halichoerus grypus	Chordata	Mammalia	Carnivora	Phocidae	20812	mammals	NA	NA	137080	9060	2102	2102	2102	286	286	9.31061811215231	9.310815270131357	9.637883210212868	9.76411919117463	9.06412008786177	-1.6945074796676636	-1.6945074796676636	-2.571320056915283	0.3240000009536743	-0.6124359965324402	22.12274742126465	22.12274742126465	19.292373657226562	19.441999435424805	21.516599655151367	10.795650005340576	10.795650005340576	8.915303230285645	9.904000282287598	9.166740417480469	5.592186007711964	5.592360580952062	2.596929569537513	2.3585178747859925	2.848451325111769
159509	Trichechus manatus	NA	NA	NA	NA	NA	NA	NA	Trichechus manatus	Chordata	Mammalia	Sirenia	Trichechidae	491	mammals	NA	NA	159509	25125	9112	9112	9112	11207	11207	21.6209099290224	21.620895543685375	21.10372003064435	26.30638440488861	25.6930799224216	12.245741844177246	12.245741844177246	3.6449427604675293	15.532999992370605	5.0387701988220215	30.874725341796875	30.874725341796875	30.703590393066406	29.624000549316406	28.018299102783203	21.016361236572266	21.016361236572266	21.254070281982422	26.555999755859375	25.77050018310547	3.333363924801184	3.3333698814061554	3.5778133000638106	1.1108928693282143	2.1812329629889
255003	Zalophus californianus	NA	NA	NA	NA	NA	NA	NA	Zalophus californianus	Chordata	Mammalia	Carnivora	Otariidae	7443	mammals	NA	NA	255003	7444	262	262	262	80	80	15.94787990373013	15.950499646678937	4.3086196369561804	16.07464367989805	8.279827071476216	8.868462562561035	9.078204154968262	1.9437004327774048	8.013999938964844	1.1393400430679321	28.999319076538086	28.999319076538086	21.353425979614258	27.31599998474121	24.818199157714844	15.670220851898193	15.671265602111816	4.322734832763672	15.791000366210938	8.360560417175293	2.2059424723312837	2.203827004140693	2.359911585948192	2.8261024086473032	4.325705468565251
254997	Callorhinus ursinus	NA	NA	NA	NA	NA	NA	NA	Callorhinus ursinus	Chordata	Mammalia	Carnivora	Otariidae	2747	mammals	NA	NA	254997	2748	1	1	1	3	3	12.87185806788919	12.87185806788919	2.300728518940294	12.314742440777833	2.913576707433916	3.9558725357055664	3.9558725357055664	-0.9273834824562073	2.5940001010894775	-0.04296170175075531	25.02176284790039	25.02176284790039	11.518308639526367	21.113000869750977	14.904199600219727	12.977803230285645	12.977803230285645	2.0247416496276855	13.027999877929688	1.7701799869537354	2.674159499005849	2.674159499005849	0.7619690539721311	3.057184266402825	2.2339742638059636
106215	Balanus crenatus	20	25.2	LT50	NA	NA	NA	Davenport_&_Davenport_2005	Balanus crenatus	Arthropoda	Hexanauplia	Sessilia	Balanidae	8265	benthos	zooplankton	NA	106215	8749	2613	2311	2311	1219	1219	13.679058131466789	13.440527769257542	11.176736861675673	10.031176901079348	9.583444538246221	-1.6434416770935059	-1.2596251964569092	-1.4132051467895508	-1.1160000562667847	-1.0637400150299072	26.36439323425293	26.36439323425293	23.979719161987305	28.29400062561035	27.01180076599121	14.16500186920166	14.116803169250488	11.161821365356445	10.78499984741211	10.526200294494629	2.748310458042824	3.0753846044828554	2.4442906247359955	3.063522817693205	3.1110598369452336
106210	Semibalanus balanoides	20	34.9	LT50	NA	NA	NA	Davenport_&_Davenport_2005	Semibalanus balanoides	Arthropoda	Hexanauplia	Sessilia	Archaeobalanidae	5305	benthos	zooplankton	NA	106210	10773	2364	2317	2317	1869	1888	12.539862799153191	12.50592942191191	10.57413999223509	10.120679824759993	10.030877663530976	-0.7579509019851685	0.8412302136421204	-1.314526081085205	-0.7760000228881836	-1.004699945449829	24.299299240112305	24.299299240112305	23.979719161987305	28.666000366210938	28.71940040588379	13.305750846862793	13.249321937561035	10.724072933197021	10.605500221252441	10.42650032043457	3.5011620534373393	3.537852380957252	2.774954932161366	2.172226060636912	2.135659626932349
356164	Tigriopus angulatus	20	21.9	LT50	NA	NA	NA	Davenport_et_al_1997	Tigriopus angulatus	Arthropoda	Hexanauplia	Harpacticoida	Harpacticidae	4	benthos	NA	benthos	356164	5	1	1	1	0	0	9.529905676841736	9.529905676841736	4.867189407348633	9.960000133514404	9.33977394104004	6.690062522888184	6.690062522888184	1.8853495121002197	5.204999923706055	4.28754997253418	13.097012519836426	13.097012519836426	13.178890228271484	14.164999961853027	13.793899536132812	9.166273832321167	9.166273832321167	2.2022589445114136	11.369000434875488	10.894399642944336	3.085536177405256	3.085536177405256	5.545869083987043	4.23293199249414	4.437293764725983
116183	Tigriopus brevicornis	20	35.1	LT50	NA	NA	NA	Davenport_et_al_1997	Tigriopus brevicornis	Arthropoda	Hexanauplia	Harpacticoida	Harpacticidae	7	benthos	NA	benthos	116183	35	3	3	3	2	2	14.54565480351448	14.54565480351448	11.262886643409729	12.289757612979773	11.304313023885092	9.185937881469727	9.185937881469727	9.441091537475586	9.99899959564209	9.7054595947265625	17.8326358795166	17.8326358795166	13.525052070617676	12.973999977111816	12.28849983215332	14.884583950042725	14.884583950042725	11.131799697875977	12.739999771118164	11.410699844360352	2.2180066774971645	2.2180066774971645	0.8372484285454994	0.809749180260441	0.6333826182873676
177538	Lumbriculus variegatus	25	30.1	LT50	NA	NA	NA	Quinn_et_al_1994	Lumbriculus variegatus	Annelida	Clitellata	Lumbriculida	Lumbriculidae	27	benthos	NA	NA	177538	12	9	9	9	10	10	13.29628880818685	13.29628880818685	12.960318724314371	10.720000267028809	10.478300094604492	6.234714508056641	6.234714508056641	6.353844165802002	10.586000442504883	10.44540023803711	17.479597091674805	17.479597091674805	17.479597091674805	10.854000091552734	10.511199951171875	16.1745548248291	16.1745548248291	15.047514915466309	10.720000267028809	10.478300094604492	6.1502160552909055	6.1502160552909055	5.849178189896524	0.1895043691973507	0.046527423357722315
244068	Ophiostigma abnorme	NA	35.6	ctmax	NA	NA	NA	Morley_et_al_2016	Ophiostigma abnorme	Echinodermata	Ophiuroidea	Amphilepidida	Amphiuridae	5	benthos	NA	NA	244068	5	5	5	5	0	0	NaN	NaN	NaN	24.93919982910156	18.84085645675659	Inf	Inf	Inf	23.68199920654297	6.568580150604248	-Inf	-Inf	-Inf	25.920000076293945	23.912200927734375	NA	NA	NA	24.80900001525879	20.722400665283203	NA	NA	NA	0.8875775655399549	7.084318346374456
145306	Arthrocladia villosa	NA	30	LT100	NA	NA	NA	Biebl_1958	Arthrocladia villosa	Ochrophyta	Phaeophyceae	Desmarestiales	Arthrocladiaceae	97	macroalgae	NA	NA	145306	289	92	92	92	24	24	15.00874134005629	15.00874134005629	11.588933804313543	11.889320717217787	11.420596550995448	7.8948974609375	7.8948974609375	9.16400146484375	7.658999919891357	7.503970146179199	20.881507873535156	20.881507873535156	20.725309371948242	20.381000518798828	17.97719955444336	15.088691711425781	15.088691711425781	11.41240406036377	11.885000228881836	11.431300163269043	2.2572086556672284	2.2572086556672284	1.4574189157022481	1.4494390808669464	1.0241309914952952
214307	Dictyopteris ligulata	NA	27	LT100	NA	NA	NA	Biebl_1958	Dictyopteris ligulata	Ochrophyta	Phaeophyceae	Dictyotales	Dictyotaceae	87	macroalgae	NA	NA	214307	76	48	48	48	9	9	20.92402274268014	20.92402274268014	7.165129039968763	21.7554028354474	21.623629883154116	16.50366973876953	16.50366973876953	2.658540725708008	16.091999053955078	10.180000305175781	25.277406692504883	25.277406692504883	17.367136001586914	24.91900062561035	24.98509979248047	20.89902114868164	20.89902114868164	5.612709045410156	22.753000259399414	22.71269989013672	2.2555494493381327	2.2555494493381327	4.484600737419359	2.5968822612112734	3.0141423379127756
145360	Dictyopteris polypodioides	NA	27	LT100	NA	NA	NA	Biebl_1958	Dictyopteris polypodioides	Ochrophyta	Phaeophyceae	Dictyotales	Dictyotaceae	537	macroalgae	NA	NA	145360	2213	180	180	180	103	103	15.472641249214318	15.478527020305703	11.839852099575788	12.873857799638504	11.911142480316885	7.375542163848877	7.375542163848877	2.5813496112823486	9.9589996337890625	9.459639549255371	28.211933135986328	28.211933135986328	28.225799560546875	28.60099983215332	28.146900177001953	15.888659477233887	15.888659477233887	11.451093673706055	12.404999732971191	11.431699752807617	2.634334841968831	2.6461092408245577	1.8237765373202999	2.0419612905122113	1.8167586849390756
145906	Halopteris filicina	NA	30	LT100	NA	NA	NA	Biebl_1958	Halopteris filicina	Ochrophyta	Phaeophyceae	Sphacelariales	Stypocaulaceae	181	macroalgae	NA	NA	145906	792	121	121	121	34	34	14.645578131412785	14.717151148663904	11.504471822218461	12.886245366451293	11.645762278096342	7.375542163848877	7.375542163848877	7.319465637207031	8.75	7.40831995010376	24.42107582092285	24.42107582092285	22.196861267089844	28.548999786376953	23.12700080871582	14.876082420349121	14.94766616821289	11.284492492675781	12.232999801635742	11.15719985961914	2.3709830083767685	2.3628953461053404	1.3304768901914137	2.571854751095822	1.6132306474079376
145915	Sporochnus pedunculatus	NA	35	LT100	NA	NA	NA	Biebl_1958	Sporochnus pedunculatus	Ochrophyta	Phaeophyceae	Sporochnales	Sporochnaceae	132	macroalgae	NA	NA	145915	381	39	39	39	25	25	15.317653134552359	15.345352281603898	11.84122994071559	12.020109500777856	11.433241055252847	9.447723388671875	9.447723388671875	7.104098796844482	8.918999671936035	7.40831995010376	27.948251724243164	27.948251724243164	23.543468475341797	27.707000732421875	24.712400436401367	15.543002128601074	15.543002128601074	11.632661819458008	11.979000091552734	11.281800270080566	2.1916561028273187	2.2576329613177717	1.433545098248642	2.105606556095024	1.6670438160578744
145367	Dictyota dichotoma	NA	40	LT100	NA	NA	NA	Biebl_1962	Dictyota dichotoma	Ochrophyta	Phaeophyceae	Dictyotales	Dictyotaceae	6038	macroalgae	NA	NA	145367	8826	1368	1301	1301	891	891	14.698095207273177	14.753379668492416	11.812137746208926	12.26417782296155	11.714826645742969	6.670736789703369	6.670736789703369	2.344160556793213	8.13700008392334	1.4533499479293823	26.523923873901367	26.291044235229492	25.813180923461914	29.73200035095215	28.80459976196289	14.545856952667236	14.57850170135498	11.400821685791016	11.854999542236328	11.15719985961914	2.809306831127923	2.879919231439943	2.3319789080609103	2.3890447438258247	2.3500772242751333
658996	Dictyota divaricata	NA	37.5	LT100	NA	NA	NA	Biebl_1962	Dictyota divaricata	Ochrophyta	Phaeophyceae	Dictyotales	Dictyotaceae	13	macroalgae	NA	NA	658996	13	10	10	10	0	0	24.93193817138672	24.93193817138672	24.851350784301758	24.927692119891827	24.32932296166053	24.335744857788086	24.335744857788086	24.234670639038086	23.24799919128418	18.619300842285156	26.00588035583496	26.00588035583496	26.00588035583496	27.759000778198242	27.498199462890625	24.45418930053711	24.45418930053711	24.313501358032227	24.611000061035156	24.16189956665039	0.9319448122918161	0.9319448122918161	1.0006285370819505	1.3174243318326035	2.0414926900128796
144910	Chordaria flagelliformis	3	24	LT100	NA	NA	NA	Bischoff_&_Wiencke_1993	Chordaria flagelliformis	Ochrophyta	Phaeophyceae	Ectocarpales	Chordariaceae	1803	macroalgae	NA	NA	144910	779	242	242	242	83	90	12.433327155406248	12.506798313538678	9.792331398088395	9.587359202099728	9.4746880089683	3.215796709060669	3.215796709060669	2.9498884677886963	-0.020999999716877937	-0.29697099328041077	22.738506317138672	22.738506317138672	21.2747859954834	13.081000328063965	12.666600227355957	12.768651008605957	13.163257598876953	10.408336639404297	10.192500114440918	10.023699760437012	2.813617330322345	2.8161986497650853	3.205524456168697	2.46897727871988	2.1464273556872295
144918	Eudesme virescens	3	31	LT100	NA	NA	NA	Bischoff_&_Wiencke_1993	Eudesme virescens	Ochrophyta	Phaeophyceae	Ectocarpales	Chordariaceae	366	macroalgae	NA	NA	144918	572	169	169	169	57	57	13.066321128059558	13.078717100413206	10.416572654809313	10.364440801305678	10.047948087303384	6.670736789703369	6.670736789703369	1.8867151737213135	2.947000026702881	3.0759799480438232	21.987712860107422	21.987712860107422	20.754785537719727	15.331000328063965	12.704299926757812	13.14772891998291	13.14772891998291	10.87205982208252	10.692000389099121	10.400699615478516	2.3596282394983294	2.3936177541213612	2.1940492591141756	2.012260445307212	1.9479259057472311
157188	Pylaiella littoralis	3	22	LT100	NA	NA	NA	Bischoff_&_Wiencke_1993	Pylaiella littoralis	Ochrophyta	Phaeophyceae	Ectocarpales	Acinetosporaceae	3521	macroalgae	NA	NA	157188	1723	414	414	414	308	310	11.763295894911309	11.763295894911309	9.977116008311214	10.115159737593872	9.996424813010721	3.215796709060669	3.215796709060669	1.6660124063491821	-0.014000000432133675	2.5992400646209717	20.754785537719727	20.754785537719727	20.754785537719727	17.8799991607666	17.660200119018555	11.831111907958984	11.831111907958984	10.299925804138184	10.744000434875488	10.663100242614746	2.862801782752915	2.862801782752915	3.052382538245343	2.1323253173547956	1.9980554691623311
145719	Ecklonia biruncinata	NA	26	ctmax	NA	NA	NA	Bolton_&_Anderson_1985, 1987	Ecklonia biruncinata	Ochrophyta	Phaeophyceae	Laminariales	Lessoniaceae	58	macroalgae	NA	NA	145719	60	60	60	60	3	3	NaN	NaN	NaN	20.768842161747447	20.301231577731016	Inf	Inf	Inf	17.7189998626709	0.3263869881629944	-Inf	-Inf	-Inf	26.974000930786133	23.785900115966797	NA	NA	NA	21.18400001525879	21.820600509643555	NA	NA	NA	1.6378579650828589	4.7579121140499145
214343	Ecklonia maxima	NA	22.5	ctmax	NA	NA	NA	Bolton_&_Levitt_1985	Ecklonia maxima	Ochrophyta	Phaeophyceae	Laminariales	Lessoniaceae	52	macroalgae	NA	NA	214343	52	27	27	27	10	10	16.888386611938476	16.888386611938476	8.471649770736695	16.796904836382186	17.118071397145588	14.805818557739258	14.805818557739258	3.123809576034546	14.520000457763672	14.554800033569336	19.957151412963867	19.957151412963867	12.68306827545166	21.701000213623047	22.71269989013672	16.336118698120117	16.336118698120117	8.885429382324219	16.187000274658203	17.298399925231934	1.347955893791435	1.347955893791435	3.1638141326413143	1.6456990649114995	1.5878057244905646
376877	Laminaria longicruris	NA	24	LT100	NA	NA	NA	Bolton_&_L�ning_1982	Saccharina longicruris	Ochrophyta	Phaeophyceae	Laminariales	Laminariaceae	51	macroalgae	NA	NA	376877	51	6	6	6	0	0	12.890271017286512	13.01458151075575	10.492479345533583	7.778352989869959	7.943041792102888	6.000127792358398	6.000127792358398	3.690774917602539	6.447000026702881	3.6994400024414062	15.818559646606445	15.818559646606445	15.642542839050293	9.520000457763672	10.318400382995605	13.99116325378418	13.999250411987305	11.543654441833496	8.045000076293945	8.514479637145996	3.2491864795387135	3.2607095414140446	4.501343508198207	0.5643051777370639	1.0472540368662693
144908	Acrothrix gracilis	6	20	LT100	NA	NA	NA	Forward_&_South_1985	Acrothrix gracilis	Ochrophyta	Phaeophyceae	Ectocarpales	Chordariaceae	9	macroalgae	NA	NA	144908	51	5	5	5	1	1	13.457385000975236	13.457385000975236	10.980942912723707	11.02880000114441	10.733697996139526	9.147709846496582	9.147709846496582	4.890284538269043	7.658999919891357	5.994579792022705	16.50230598449707	16.50230598449707	14.307154655456543	12.878999710083008	12.275199890136719	14.059281349182129	14.059281349182129	10.742500305175781	11.182000160217285	10.729299545288086	1.8421188032519331	1.8421188032519331	1.79793335960277	1.2771844848397578	1.1714612398231738
145716	Alaria esculenta	3	21	LT100	NA	NA	NA	Fredersdorf_et_al_2009	Alaria esculenta	Ochrophyta	Phaeophyceae	Laminariales	Alariaceae	560	macroalgae	NA	NA	145716	2894	821	821	821	317	325	13.033067153262678	13.033585490895192	10.569587503288083	10.691297245980593	10.213923620407384	3.0663743019104004	3.0663743019104004	0.6560326218605042	-0.31299999356269836	-0.7238540053367615	18.352252960205078	18.352252960205078	15.642542839050293	13.107999801635742	13.102700233459473	13.166282653808594	13.166282653808594	10.6185941696167	10.857000350952148	10.406100273132324	2.3795239012293585	2.3782529372015784	1.5392874021012752	1.7178179847713007	1.5073587819517489
372020	myagropsis Myagroides	NA	30	ctmax	NA	NA	NA	Haraguchi_et_al_2005	Myagropsis myagroides	Ochrophyta	Phaeophyceae	Fucales	Sargassaceae	58	macroalgae	NA	NA	372020	2	1	1	1	0	0	25.439834594726562	25.439834594726562	16.996307373046875	19.93649959564209	20.312350273132324	25.439834594726562	25.439834594726562	16.996307373046875	19.722999572753906	20.031600952148438	25.439834594726562	25.439834594726562	16.996307373046875	20.149999618530273	20.59309959411621	25.439834594726562	25.439834594726562	16.996307373046875	19.93649959564209	20.312350273132324	NA	NA	NA	0.30193462793543546	0.39703949736245
494850	Sargassum fulvellum	NA	30	ctmax	NA	NA	NA	Haraguchi_et_al_2005	Sargassum fulvellum	Ochrophyta	Phaeophyceae	Fucales	Sargassaceae	791	macroalgae	NA	NA	494850	3	1	1	1	0	0	16.299199104309082	16.299199104309082	9.900140762329102	19.295666376749676	19.62700017293294	15.325199127197266	15.325199127197266	9.883140563964844	19.14299964904785	18.73900032043457	17.2731990814209	17.2731990814209	9.91714096069336	19.60099983215332	21.402999877929688	16.299199104309082	16.299199104309082	9.900140762329102	19.14299964904785	18.73900032043457	1.3774439773826148	1.3774439773826148	0.024041911089766305	0.26442652900484026	1.53806086164085
494852	Sargassum hemiphyllum	NA	27	ctmax	NA	NA	NA	Haraguchi_et_al_2005	Sargassum hemiphyllum	Ochrophyta	Phaeophyceae	Fucales	Sargassaceae	154	macroalgae	NA	NA	494852	21	0	0	0	0	0	20.346016883850098	20.346016883850098	10.387198289235434	19.11833299909319	17.881123906090146	9.86707878112793	9.86707878112793	7.844820022583008	15.583999633789062	11.500300407409668	26.993093490600586	26.993093490600586	16.996307373046875	20.29599952697754	20.84160041809082	17.2731990814209	17.2731990814209	9.5911407470703125	19.14299964904785	18.73900032043457	5.113353931061512	5.113353931061512	2.917576774081585	1.5727769684556079	2.7834155825729026
494853	Sargassum horneri	NA	27	ctmax	NA	NA	NA	Haraguchi_et_al_2005	Sargassum horneri	Ochrophyta	Phaeophyceae	Fucales	Sargassaceae	819	macroalgae	NA	NA	494853	99	47	47	47	0	0	20.116888413062462	20.116888413062462	9.967729882552074	19.081211899266098	18.798327291854704	5.679896354675293	5.679896354675293	0.6775516271591187	13.576000213623047	1.2022600173950195	26.993093490600586	26.993093490600586	23.50055694580078	26.301000595092773	21.91990089416504	20.244140625	20.244140625	9.072137832641602	19.60099983215332	18.73900032043457	5.184115245157474	5.184115245157474	3.678485382366096	1.8758534204277326	3.727241448340961
494855	Sargassum macrocarpum	NA	31	ctmax	NA	NA	NA	Haraguchi_et_al_2005	Sargassum macrocarpum	Ochrophyta	Phaeophyceae	Fucales	Sargassaceae	421	macroalgae	NA	NA	494855	49	1	1	1	0	0	17.19752389192581	17.19752389192581	10.047709425290426	19.133040525475327	18.552893190967794	15.325199127197266	15.325199127197266	9.241036415100098	17.361000061035156	5.3941497802734375	19.417295455932617	19.417295455932617	19.230520248413086	19.790000915527344	20.8518009185791	17.2731990814209	17.2731990814209	9.685036659240723	19.14299964904785	18.73900032043457	1.3658508060175831	1.3658508060175831	1.9493191799391105	0.28895947619415574	1.964877706945136
494856	Sargassum micracanthum	NA	27	ctmax	NA	NA	NA	Haraguchi_et_al_2005	Sargassum micracanthum	Ochrophyta	Phaeophyceae	Fucales	Sargassaceae	92	macroalgae	NA	NA	494856	15	0	0	0	0	0	18.983539326985678	18.983539326985678	7.828860553105672	17.159532928466795	15.953206888834636	15.325199127197266	15.325199127197266	3.256340503692627	14.604999542236328	12.239700317382812	25.439834594726562	25.439834594726562	16.996307373046875	20.149999618530273	20.59309959411621	18.362333297729492	18.362333297729492	9.241036415100098	19.14299964904785	18.73900032043457	3.36241030319085	3.36241030319085	4.75443212645839	2.495282823767343	3.6464463746799676
494863	Sargassum patens	NA	31	ctmax	NA	NA	NA	Haraguchi_et_al_2005	Sargassum patens	Ochrophyta	Phaeophyceae	Fucales	Sargassaceae	816	macroalgae	NA	NA	494863	109	0	0	0	0	0	17.33538252279299	17.33538252279299	9.640789150098048	19.194550103003827	18.741584690338975	15.325199127197266	15.325199127197266	7.873696804046631	19.14299964904785	18.34589958190918	26.02033042907715	26.02033042907715	16.996307373046875	20.29599952697754	20.59309959411621	16.344200134277344	16.344200134277344	9.5911407470703125	19.14299964904785	18.73900032043457	2.116856414975358	2.116856414975358	0.7967020707879388	0.23652620711672914	0.19377031247628843
494864	Sargassum piluliferum	NA	30	ctmax	NA	NA	NA	Haraguchi_et_al_2005	Sargassum piluliferum	Ochrophyta	Phaeophyceae	Fucales	Sargassaceae	189	macroalgae	NA	NA	494864	27	2	2	2	0	0	16.751812324523925	16.751812324523925	10.09514331817627	19.861407103361906	19.451496618765372	15.325199127197266	15.325199127197266	9.241036415100098	19.14299964904785	18.73900032043457	19.417295455932617	19.417295455932617	19.230520248413086	28.51799964904785	27.301300048828125	16.344200134277344	16.344200134277344	9.685036659240723	19.14299964904785	18.73900032043457	1.1648788943943085	1.1648788943943085	1.9178566778593185	2.4981909634592667	2.2986894536851694
494874	Sargassum thunbergii	NA	31	ctmax	NA	NA	NA	Haraguchi_et_al_2005	Sargassum thunbergii	Ochrophyta	Phaeophyceae	Fucales	Sargassaceae	149	macroalgae	NA	NA	494874	56	2	2	2	0	0	17.317488151567954	17.317488151567954	11.554775815319132	15.497750163078308	12.74124279831137	1.9814139604568481	1.9814139604568481	-0.9908294081687927	12.532999992370605	0.15392300486564636	26.993093490600586	26.993093490600586	26.497024536132812	19.155000686645508	19.914100646972656	16.346532821655273	16.346532821655273	12.076887130737305	15.520000457763672	13.6766996383667	6.474261577524112	6.474261577524112	6.3851016297069645	1.5113871878229581	3.9802849060781673
1313053	Agarum fimbriatum	NA	23	LT100	NA	NA	NA	L�ning_&_Freshwater_1988	Neoagarum fimbriatum	Ochrophyta	Phaeophyceae	Laminariales	Agaraceae	32	macroalgae	NA	NA	1313053	32	32	32	32	5	5	NaN	NaN	NaN	10.071148165950069	9.43918009157534	Inf	Inf	Inf	9.097999572753906	7.587870121002197	-Inf	-Inf	-Inf	11.59000015258789	10.674099922180176	NA	NA	NA	9.95300006866455	9.969670295715332	NA	NA	NA	0.7196313697324765	1.0071390609727244
371791	Alaria marginata	NA	20	LT100	NA	NA	NA	L�ning_&_Freshwater_1988	Alaria marginata	Ochrophyta	Phaeophyceae	Laminariales	Alariaceae	279	macroalgae	NA	NA	371791	274	17	17	17	2	2	10.862052542690174	10.862052542690174	4.569254627951389	8.535875062732135	8.29559757954934	6.123883247375488	6.123883247375488	1.8794158697128296	4.835000038146973	5.8551201820373535	13.894522666931152	13.894522666931152	10.184331893920898	12.102999687194824	10.674099922180176	10.480012893676758	10.480012893676758	5.009756088256836	9.062000274658203	8.047260284423828	1.7282957438415252	1.7282957438415252	2.2550754512005033	1.4430799599401887	1.2938483383792103
371891	Analipus japonicus	NA	28	LT100	NA	NA	NA	L�ning_&_Freshwater_1988	Analipus japonicus	Ochrophyta	Phaeophyceae	Ectocarpales	Scytosiphonaceae	105	macroalgae	NA	NA	371891	204	9	9	9	4	4	15.495223781390068	15.495223781390068	3.473059622446696	8.021245012283325	6.701175436973572	5.792769908905029	5.792769908905029	1.8794158697128296	4.835000038146973	5.8551201820373535	23.81439971923828	23.81439971923828	22.99692153930664	13.880999565124512	13.210599899291992	16.809040069580078	16.809040069580078	2.3417811393737793	7.822000026702881	5.877920150756836	4.5863371697516735	4.5863371697516735	2.898203796411007	1.188847170102555	1.4349115842033484
371985	Costaria costata	NA	23	LT100	NA	NA	NA	L�ning_&_Freshwater_1988	Costaria costata	Ochrophyta	Phaeophyceae	Laminariales	Costariaceae	470	macroalgae	NA	NA	371985	177	7	7	7	4	4	11.965432823405546	11.965432823405546	6.249413212607888	9.040248556633216	8.394158362653213	4.692883491516113	4.692883491516113	1.882715106010437	4.835000038146973	1.122130036354065	23.81439971923828	23.81439971923828	22.99692153930664	12.65999984741211	12.855600357055664	11.584956169128418	11.584956169128418	4.813080310821533	9.619999885559082	8.08156967163086	4.260795157387647	4.260795157387647	5.954143371467821	1.6998964518162143	1.7098017903183602
373978	Cymathaere triplicata	NA	18	LT100	NA	NA	NA	L�ning_&_Freshwater_1988	Cymathaere triplicata	Ochrophyta	Phaeophyceae	Laminariales	Laminariaceae	117	macroalgae	NA	NA	373978	119	7	7	7	0	0	9.562242261001042	9.562242261001042	4.540774751986776	7.984252144308651	7.995254268165396	4.692883491516113	4.692883491516113	1.8867151737213135	4.835000038146973	4.840869903564453	13.37895679473877	13.37895679473877	11.207778930664062	10.42300033569336	10.218299865722656	11.003758430480957	11.003758430480957	4.684404373168945	7.0929999351501465	7.724850177764893	2.77736662977027	2.77736662977027	2.197678271147018	1.6409114184682139	1.4195262723855653
372502	Egregia menziesii	NA	20	LT100	NA	NA	NA	L�ning_&_Freshwater_1988	Egregia menziesii	Ochrophyta	Phaeophyceae	Laminariales	Lessoniaceae	156	macroalgae	NA	NA	372502	156	13	13	13	5	5	12.350388025070403	12.430449912598084	2.972361893087	9.903807993756224	9.515431949634426	2.302778959274292	9.609046936035156	1.8794158697128296	8.270000457763672	1.5331100225448608	14.934165954589844	14.934165954589844	7.774245262145996	13.536999702453613	12.92490005493164	12.433956146240234	12.433956146240234	1.9117865562438965	9.777000427246094	9.957369804382324	1.1514912727886688	0.7888964342941416	1.6395573257657452	0.8538673386829583	1.258632955512098
145544	Fucus gardneri	NA	25	LT100	NA	NA	NA	L�ning_&_Freshwater_1988	Fucus distichus	Ochrophyta	Phaeophyceae	Fucales	Fucaceae	1559	macroalgae	NA	NA	145544	1609	264	264	264	62	103	10.690623269471095	10.690623269471095	6.5529312239925215	7.7669373123527885	7.8687749657023	1.8279846906661987	1.8279846906661987	-0.2601138651371002	-0.6100000143051147	-0.9449139833450317	23.380491256713867	23.380491256713867	18.59043312072754	12.28600025177002	12.666600227355957	9.778759956359863	9.778759956359863	5.532991886138916	7.046000003814697	7.029300212860107	4.3001131291399535	4.3001131291399535	3.2625508285604794	2.5595873436011147	2.2946620154650614
372507	Laminaria sinclairii	NA	23	LT100	NA	NA	NA	L�ning_&_Freshwater_1988	Laminaria sinclairii	Ochrophyta	Phaeophyceae	Laminariales	Laminariaceae	5	macroalgae	NA	NA	372507	5	5	5	5	0	0	NaN	NaN	NaN	13.19260025024414	11.819636154174805	Inf	Inf	Inf	12.086000442504883	9.99824047088623	-Inf	-Inf	-Inf	15.996999740600586	16.537700653076172	NA	NA	NA	12.897000312805176	11.281999588012695	NA	NA	NA	1.619300884372362	2.7144614217440575
240752	Nereocystis luetkeana	NA	20	LT100	NA	NA	NA	L�ning_&_Freshwater_1988	Nereocystis luetkeana	Ochrophyta	Phaeophyceae	Laminariales	Laminariaceae	211	macroalgae	NA	NA	240752	211	15	15	15	2	2	11.792567267709849	11.795617376055036	3.4797226360866	9.560229684747577	8.996577384939604	5.306947708129883	5.306947708129883	1.8794158697128296	4.835000038146973	1.122130036354065	15.836273193359375	15.836273193359375	11.207778930664062	13.333999633789062	12.906100273132324	11.87541675567627	11.87541675567627	1.938965916633606	9.781000137329102	9.946869850158691	1.7865574710134844	1.792236299064634	2.088651609291981	1.1638502853570352	1.8116252716537078
372517	Pleurophycus gardneri	NA	18	LT100	NA	NA	NA	L�ning_&_Freshwater_1988	Pleurophycus gardneri	Ochrophyta	Phaeophyceae	Laminariales	Alariaceae	80	macroalgae	NA	NA	372517	81	13	13	13	0	0	10.798464445506825	10.798464445506825	4.122780666631811	8.672185232609879	8.154764687573469	4.692883491516113	4.692883491516113	1.8844159841537476	4.835000038146973	4.9944000244140625	13.146574974060059	13.146574974060059	8.358561515808105	11.359999656677246	10.436400413513184	11.584956169128418	11.584956169128418	4.641756057739258	9.23900032043457	8.08156967163086	2.0594462960035655	2.0594462960035655	2.0098516414026566	1.4026451640005393	1.4108816285435897
372518	Postelsia palmaeformis	NA	18	LT100	NA	NA	NA	L�ning_&_Freshwater_1988	Postelsia palmaeformis	Ochrophyta	Phaeophyceae	Laminariales	Laminariaceae	6	macroalgae	NA	NA	372518	6	6	6	6	0	0	NaN	NaN	NaN	11.567000071207682	11.066966533660889	Inf	Inf	Inf	10.430000305175781	10.192899703979492	-Inf	-Inf	-Inf	12.897000312805176	12.855600357055664	NA	NA	NA	11.379499912261963	10.695549964904785	NA	NA	NA	1.113863094709654	0.9418496096068989
240750	Pterygophora californica	NA	20	LT100	NA	NA	NA	L�ning_&_Freshwater_1988	Pterygophora californica	Ochrophyta	Phaeophyceae	Laminariales	Alariaceae	28	macroalgae	NA	NA	240750	29	8	8	8	1	1	11.881768862406412	11.881768862406412	2.344578016371954	9.813321454184395	9.334875055721827	10.871955871582031	10.871955871582031	1.8877151012420654	8.961000442504883	7.58489990234375	13.37895679473877	13.37895679473877	3.522425651550293	11.359999656677246	10.71090030670166	11.87541675567627	11.87541675567627	1.9117865562438965	9.817000389099121	9.958405017852783	0.5152694982198611	0.5152694982198611	0.7116908281824361	0.49350307380456626	1.0462829104614482
377082	Saccharina groenlandica	NA	20	LT100	NA	NA	NA	L�ning_&_Freshwater_1988	Saccharina groenlandica	Ochrophyta	Phaeophyceae	Laminariales	Laminariaceae	451	macroalgae	NA	NA	377082	452	36	36	36	3	3	8.726091992396574	8.726091992396574	5.724218498342312	6.850478872159011	6.642149149973302	5.633795738220215	5.633795738220215	1.894773244857788	2.0409998893737793	1.4307600259780884	12.336549758911133	12.336549758911133	10.184331893920898	11.291000366210938	11.133999824523926	9.661720275878906	9.661720275878906	5.352404594421387	6.839000225067139	6.899069786071777	1.8221487712167364	1.8221487712167364	2.1135278591352082	1.1979059699804977	1.0728373019685473
376879	Saccharina sessilis	NA	18	LT100	NA	NA	NA	L�ning_&_Freshwater_1988	Saccharina sessilis	Ochrophyta	Phaeophyceae	Laminariales	Laminariaceae	232	macroalgae	NA	NA	376879	233	13	13	13	6	6	11.018623547120528	11.018623547120528	4.111745327169245	8.642052982347128	8.415497964699362	6.123883247375488	6.123883247375488	1.880415916442871	4.835000038146973	5.3853302001953125	14.375165939331055	14.375165939331055	8.358561515808105	13.880999565124512	13.210599899291992	11.732416152954102	11.732416152954102	4.6831440925598145	9.5279998779296875	8.456870079040527	2.3721334493417388	2.3721334493417388	1.9166084163115846	1.7059544613360693	1.4383746645376192
494791	Sargassum muticum	NA	30	LT100	NA	NA	NA	L�ning_&_Freshwater_1988	Sargassum muticum	Ochrophyta	Phaeophyceae	Fucales	Sargassaceae	1509	macroalgae	NA	NA	494791	1606	200	200	200	152	152	14.148102390986587	14.148102390986587	11.14704895969136	12.36431290326125	11.815132387402626	7.420614719390869	7.420614719390869	1.8867151737213135	8.534000396728516	2.067379951477051	19.35116195678711	19.35116195678711	17.896270751953125	19.257999420166016	21.548500061035156	14.67116641998291	14.67116641998291	11.347691059112549	12.461000442504883	11.895899772644043	2.5679085625770495	2.5679085625770495	2.9727688979450653	1.5557383011753354	1.5394001226028562
372521	Soranthera ulvoidea	NA	23	LT100	NA	NA	NA	L�ning_&_Freshwater_1988	Soranthera ulvoidea	Ochrophyta	Phaeophyceae	Ectocarpales	Chordariaceae	159	macroalgae	NA	NA	372521	159	6	6	6	3	3	9.93408837037928	9.93408837037928	5.5848153681536905	7.465269266030727	7.264338471950629	5.306947708129883	5.306947708129883	1.8794158697128296	4.835000038146973	4.9944000244140625	13.29471492767334	13.29471492767334	10.184331893920898	12.65999984741211	12.855600357055664	9.778759956359863	9.778759956359863	5.352404594421387	6.913000106811523	6.913209915161133	2.010717755046001	2.010717755046001	1.6584651351278348	1.3105875973015169	1.1006773668674603
145724	Laminaria digitata	9	21	LT100	NA	NA	NA	L�ning_1980	Laminaria digitata	Ochrophyta	Phaeophyceae	Laminariales	Laminariaceae	3452	macroalgae	NA	NA	145724	6524	1400	1400	1400	931	948	12.894034068167768	12.894381762115076	10.846184866862032	11.125326841648674	10.68849092275402	0.08263793587684631	0.08263793587684631	0.5888314843177795	-0.6809999942779541	-0.15804800391197205	28.953125	28.953125	28.95154571533203	29.96299934387207	29.096500396728516	13.342001914978027	13.342001914978027	10.909721374511719	11.170999526977539	10.893150329589844	2.8255226730299094	2.8255469172356285	2.1060131539865936	1.5749391733285465	1.7914782031106549
145725	Laminaria hyperborea	10	21	LT100	NA	NA	NA	L�ning_1980	Laminaria hyperborea	Ochrophyta	Phaeophyceae	Laminariales	Laminariaceae	3630	macroalgae	NA	NA	145725	10553	2137	2137	2137	800	800	13.543392003942351	13.543392003942351	11.103450888038362	11.200506518831451	10.722713301637215	5.339402198791504	5.339402198791504	3.808065176010132	3.946000099182129	2.1470999717712402	28.953125	28.953125	28.95154571533203	29.96299934387207	29.096500396728516	13.704803466796875	13.704803466796875	10.931192398071289	11.0600004196167	10.652299880981445	2.3900448248031076	2.3900448248031076	1.515840863678642	1.1405061528249736	1.0238664257463816
145541	Ascophyllum nodosum	4	30	LT100	NA	NA	NA	L�ning_1984	Ascophyllum nodosum	Ochrophyta	Phaeophyceae	Fucales	Fucaceae	3178	macroalgae	NA	NA	145541	6947	1085	1085	1085	1228	1228	12.14781570580989	12.14781570580989	10.526072778867723	10.24180243469281	10.26329865958395	5.339402198791504	5.339402198791504	3.3952629566192627	2.947000026702881	2.1470999717712402	28.953125	28.953125	28.95154571533203	29.96299934387207	29.096500396728516	12.72687816619873	12.72687816619873	10.669546127319336	10.614999771118164	10.579700469970703	3.533516298397997	3.533516298397997	2.903598519553299	1.6907033746449818	1.5359022620066844
145722	Chorda filum	2	23	LT100	NA	NA	NA	L�ning_1984	Chorda filum	Ochrophyta	Phaeophyceae	Laminariales	Chordaceae	11823	macroalgae	NA	NA	145722	4193	539	539	539	395	397	13.838211455629638	13.84098340712027	11.23589905716385	10.918342559635168	10.79497153088215	4.558338165283203	4.558338165283203	3.487520456314087	0.6380000114440918	3.480649948120117	26.399078369140625	26.399078369140625	19.48625946044922	19.790000915527344	20.8518009185791	14.01917839050293	14.01917839050293	11.137609481811523	10.84749984741211	10.751799583435059	2.1628987959417967	2.162034856002381	1.86146198185277	1.3164610754646378	1.1248061846130497
145888	Cladostephus spongiosus	6	30	LT100	NA	NA	NA	L�ning_1984	Cladostephus spongiosus	Ochrophyta	Phaeophyceae	Sphacelariales	Cladostephaceae	2585	macroalgae	NA	NA	145888	3326	659	655	655	489	489	14.34052410240159	14.395674486635151	11.37756118413796	12.243064174443683	11.465590143018849	6.076012134552002	6.670736789703369	2.5259392261505127	8.473999977111816	1.8173999786376953	25.835769653320312	25.835769653320312	23.365964889526367	26.974000930786133	21.448299407958984	14.480179786682129	14.480179786682129	11.220128059387207	12.09000015258789	11.427800178527832	3.2515029976191387	3.352041621295423	1.831423090786033	1.6779443636182971	1.360321303063995
145546	Fucus serratus	5	28	LT100	NA	NA	NA	L�ning_1984	Fucus serratus	Ochrophyta	Phaeophyceae	Fucales	Fucaceae	8857	macroalgae	NA	NA	145546	8902	1744	1744	1744	1849	1849	13.133359981802263	13.133359981802263	11.080033255809177	11.125723955226624	10.89259801282116	5.186402320861816	5.186402320861816	3.3952629566192627	7.139999866485596	2.1470999717712402	19.322063446044922	19.322063446044922	18.57454490661621	15.491999626159668	15.436200141906738	13.626729011535645	13.626729011535645	11.099415302276611	11.142000198364258	10.970600128173828	2.643550462999669	2.643550462999669	1.847635285514099	1.3052364517834205	1.2384686238687843
145547	Fucus spiralis	5	30	LT100	NA	NA	NA	L�ning_1984	Fucus spiralis	Ochrophyta	Phaeophyceae	Fucales	Fucaceae	1777	macroalgae	NA	NA	145547	5587	1248	1248	1248	1162	1162	13.258451781368498	13.258451781368498	11.320924958701397	10.97893830584941	10.807107910975224	5.339402198791504	5.339402198791504	1.879715085029602	2.2850000858306885	1.3600399494171143	23.380491256713867	23.380491256713867	21.417299270629883	19.36400032043457	16.942699432373047	13.653393745422363	13.653393745422363	11.096292495727539	10.956000328063965	10.939800262451172	2.7929645273727006	2.7929645273727006	2.189362389527258	1.4919425948806648	1.3934133205609571
145548	Fucus vesiculosus	5	30	LT100	NA	NA	NA	L�ning_1984	Fucus vesiculosus	Ochrophyta	Phaeophyceae	Fucales	Fucaceae	25559	macroalgae	NA	NA	145548	9836	1894	1894	1894	1890	1890	12.787751896049357	12.787751896049357	10.801295697884186	10.748246316466338	10.653542744833578	3.215796709060669	3.215796709060669	2.9498884677886963	-0.039000000804662704	-0.3053700029850006	24.299299240112305	24.299299240112305	23.979719161987305	18.54599952697754	15.436200141906738	13.471142768859863	13.471142768859863	10.922462463378906	10.890999794006348	10.780599594116211	3.3150268157014873	3.3150268157014873	2.570546777878022	1.6459698075931404	1.5178829436266217
145540	Halidrys siliquosa	1	28	LT100	NA	NA	NA	L�ning_1984	Halidrys siliquosa	Ochrophyta	Phaeophyceae	Fucales	Sargassaceae	6900	macroalgae	NA	NA	145540	3901	682	682	682	444	444	13.473506155870242	13.473506155870242	11.183697362759352	11.429662137008107	11.087523997502414	5.339402198791504	5.339402198791504	5.862102508544922	8.13700008392334	7.07889986038208	18.95572853088379	18.95572853088379	17.717544555664062	16.868000030517578	15.436200141906738	13.840803146362305	13.840803146362305	11.016079902648926	11.670000076293945	11.020500183105469	2.530871955436394	2.530871955436394	1.5858205632395006	1.0610374930143742	0.9408410743610833
145863	Petalonia fascia	1	25	LT100	NA	NA	NA	L�ning_1984	Petalonia fascia	Ochrophyta	Phaeophyceae	Ectocarpales	Scytosiphonaceae	480	macroalgae	NA	NA	145863	942	331	331	331	124	124	13.692916667207758	13.692916667207758	11.035607035538568	12.237583103637531	11.952038261155918	2.206843376159668	2.206843376159668	1.087401032447815	-0.32499998807907104	-1.1866999864578247	25.655872344970703	25.655872344970703	21.084806442260742	28.29400062561035	27.01180076599121	13.441061973571777	13.441061973571777	10.6185941696167	10.961000442504883	10.970600128173828	3.826636739988215	3.826636739988215	4.550469693508185	4.606904183214796	4.339836818545821
145869	Scytosiphon lomentaria	1	28	LT100	NA	NA	NA	L�ning_1984	Scytosiphon lomentaria	Ochrophyta	Phaeophyceae	Ectocarpales	Scytosiphonaceae	863	macroalgae	NA	NA	145869	2116	466	466	466	277	277	12.822003611073349	12.83378893476544	10.584956376408085	11.057373033002902	10.650660389966456	4.280966758728027	4.280966758728027	1.87871515750885	1.815999984741211	0.15392300486564636	20.788618087768555	22.165943145751953	20.754785537719727	27.707000732421875	24.712400436401367	13.07741641998291	13.07741641998291	10.669500350952148	11.156000137329102	10.930100440979004	2.9466709659364567	2.95751236720582	2.86998274969982	2.236909620213064	1.9886539520385398
624202	Sphacelaria radicans	2	28	LT100	NA	NA	NA	L�ning_1984	Protohalopteris radicans	Ochrophyta	Phaeophyceae	Sphacelariales	Stypocaulaceae	136	macroalgae	NA	NA	624202	194	64	64	64	38	38	13.465956981365498	13.465956981365498	11.202655025628896	11.07822435330122	10.700997908910116	7.321115493774414	7.321115493774414	7.099191188812256	7.599999904632568	6.107729911804199	16.50230598449707	16.50230598449707	16.833576202392578	13.081000328063965	12.735400199890137	13.918108940124512	13.918108940124512	11.071765899658203	10.90500020980835	10.736649990081787	2.0427325819630293	2.0427325819630293	1.694976752029245	1.240085054571894	1.0506998405992247
214344	Ecklonia radiata	6	26	LT100	NA	NA	NA	Novaczek_1984	Ecklonia radiata	Ochrophyta	Phaeophyceae	Laminariales	Lessoniaceae	9716	macroalgae	NA	NA	214344	2115	730	258	258	56	56	14.17715732491834	14.01300050112016	11.588877925708465	14.951308906744151	14.897303247289672	10.764876365661621	10.43624210357666	2.2685723304748535	11.973999977111816	1.8173999786376953	22.606233596801758	22.606233596801758	19.599071502685547	26.974000930786133	23.90049934387207	14.401944160461426	14.21690845489502	12.993616104125977	14.645999908447266	14.623100280761719	1.6352971004261971	1.650322058063578	4.2728783223146065	1.2989035936956879	1.4458481609459537
145009	Stilophora rhizodes	4	31	LT100	NA	NA	NA	Novaczek_et_al_1986	Stilophora tenella	Ochrophyta	Phaeophyceae	Ectocarpales	Chordariaceae	173	macroalgae	NA	NA	145009	389	24	24	24	20	20	15.84714599635503	16.28258803380679	9.840045529195708	12.317235848444911	10.265085579580084	6.612186908721924	7.146799087524414	3.487520456314087	7.658999919891357	3.480649948120117	25.835769653320312	25.835769653320312	20.12051010131836	20.381000518798828	18.408000946044922	15.014213562011719	15.064807891845703	9.126795768737793	11.847000122070312	9.791589736938477	4.413569630066447	4.771054630053997	1.7707479324816706	2.6217378953286015	1.7949925578175518
145910	Carpomitra costata	3	28	LT100	NA	NA	NA	Orfanidis_1993	Carpomitra costata	Ochrophyta	Phaeophyceae	Sporochnales	Sporochnaceae	2329	macroalgae	NA	NA	145910	393	107	96	96	6	6	14.305306801429161	14.239504643963643	11.281747335536712	13.208540016982598	12.536713417802362	9.035921096801758	9.035921096801758	2.2745730876922607	10.439000129699707	9.546689987182617	24.578414916992188	25.97509765625	25.96620750427246	26.663999557495117	24.419700622558594	14.197992324829102	14.16500186920166	11.18934154510498	12.758000373840332	11.734700202941895	2.0884818445264903	2.247516801707901	2.3797396110065225	2.049673215822542	2.2161979016337408
145856	Colpomenia peregrina	3	31	LT100	NA	NA	NA	Orfanidis_1993	Colpomenia peregrina	Ochrophyta	Phaeophyceae	Ectocarpales	Scytosiphonaceae	354	macroalgae	NA	NA	145856	670	73	68	68	69	69	13.024707284604684	13.047898151549786	10.708484141137513	11.747743773976103	11.31901043068351	6.123883247375488	6.123883247375488	1.87871515750885	4.835000038146973	4.9944000244140625	24.372802734375	24.372802734375	18.213245391845703	18.636999130249023	18.495500564575195	12.951953887939453	12.986138343811035	10.905242919921875	12.095999717712402	11.311200141906738	2.714547501846878	2.7188104940601554	2.306295438887142	1.6360949574496293	1.5820549718822021
145354	Stictyosiphon soriferus	3	29	LT100	NA	NA	NA	Orfanidis_1993	Stictyosiphon soriferus	Ochrophyta	Phaeophyceae	Ectocarpales	Chordariaceae	4	macroalgae	NA	NA	145354	20	2	2	2	1	1	13.770726839701334	13.770726839701334	9.852385785844591	10.649105147311563	10.168173739784642	11.63873291015625	11.63873291015625	8.409640312194824	7.658999919891357	7.503970146179199	23.700246810913086	23.700246810913086	13.19170093536377	19.202999114990234	13.951700210571289	11.838720321655273	11.838720321655273	8.717963218688965	9.156999588012695	9.791589736938477	3.823037306746543	3.823037306746543	1.7219658317304012	3.1950627127376703	1.6804818932546943
145307	Desmarestia aculeata	2	22.1	LT0	NA	NA	NA	Peters_&_Breeman_1992	Desmarestia aculeata	Ochrophyta	Phaeophyceae	Desmarestiales	Desmarestiaceae	1585	macroalgae	NA	NA	145307	3121	845	845	845	282	282	13.277207881055105	13.279906663303844	10.786486288365664	10.754372327805337	10.411964053322874	3.215796709060669	3.215796709060669	1.8844159841537476	-0.020999999716877937	-0.29697099328041077	19.951475143432617	19.951475143432617	19.951475143432617	15.340999603271484	14.69219970703125	13.683650970458984	13.689152717590332	10.873198509216309	10.83899974822998	10.594400405883789	2.4093142179292624	2.40915575572453	2.2046130406398903	1.468184248037902	1.4302873865289836
372499	Desmarestia munda	2	25.7	LT0	NA	NA	NA	Peters_&_Breeman_1992	Desmarestia munda	Ochrophyta	Phaeophyceae	Desmarestiales	Desmarestiaceae	2	macroalgae	NA	NA	372499	3	3	3	3	0	0	NaN	NaN	NaN	9.40933354695638	9.616223335266113	Inf	Inf	Inf	9.350000381469727	8.456870079040527	-Inf	-Inf	-Inf	9.5279998779296875	10.195899963378906	NA	NA	NA	9.350000381469727	10.195899963378906	NA	NA	NA	0.10276805719677629	1.0040293718515667
145310	Desmarestia viridis	1	26.4	LT0	NA	NA	NA	Peters_&_Breeman_1992	Desmarestia viridis	Ochrophyta	Phaeophyceae	Desmarestiales	Desmarestiaceae	1099	macroalgae	NA	NA	145310	2026	422	422	422	121	121	12.791283004301741	12.815090276653928	9.985286645163919	10.422747506119135	10.111334581637946	5.306947708129883	5.306947708129883	0.6775516271591187	4.133999824523926	1.122130036354065	23.380491256713867	23.380491256713867	19.748092651367188	19.413999557495117	19.98419952392578	12.478094100952148	12.559148788452148	10.523463249206543	10.781999588012695	10.472000122070312	2.874463773182997	2.8792029975562525	2.6605124126081785	1.8909555367363426	1.849250043233851
145322	Dictyosiphon foeniculaceus	2	27.4	LT0	NA	NA	NA	Peters_&_Breeman_1992	Dictyosiphon foeniculaceus	Ochrophyta	Phaeophyceae	Ectocarpales	Chordariaceae	4581	macroalgae	NA	NA	145322	575	198	198	198	45	56	12.444515125821061	12.512388503836068	9.707822893595505	9.345611301950127	9.442917781585903	3.215796709060669	3.215796709060669	1.6660124063491821	-0.6100000143051147	-0.9449139833450317	17.142803192138672	17.142803192138672	15.888118743896484	12.963000297546387	12.888299942016602	12.63618278503418	12.892094612121582	10.582463264465332	10.565999984741211	10.285499572753906	2.6409906825067315	2.644270541884942	3.199559584729064	2.8281222929236813	2.422178131143641
144931	Sphaerotrichia divaricata	3	30.6	LT0	NA	NA	NA	Peters_&_Breeman_1992	Sphaerotrichia divaricata	Ochrophyta	Phaeophyceae	Ectocarpales	Chordariaceae	88	macroalgae	NA	NA	144931	56	12	12	12	6	6	15.557310429486362	15.557310429486362	6.132735501636159	9.062240018844605	8.34001685142517	11.790953636169434	11.790953636169434	3.487520456314087	7.372000217437744	3.6994400024414062	21.2747859954834	21.2747859954834	21.2747859954834	18.860000610351562	12.128100395202637	15.490806579589844	15.490806579589844	3.487520456314087	8.079999923706055	7.650330066680908	1.7588486987881968	1.7588486987881968	5.108036339977086	2.089437340048112	1.8712771253425087
145721	Undaria pinnatifida	2	29.6	LT0	NA	NA	NA	Peters_&_Breeman_1992	Undaria pinnatifida	Ochrophyta	Phaeophyceae	Laminariales	Alariaceae	173	macroalgae	NA	NA	145721	256	108	79	79	19	19	14.39838745787337	14.086254696388028	11.501173956919525	15.396067389959022	15.321614579309392	7.072795867919922	7.072795867919922	3.6609089374542236	10.383999824523926	5.3941497802734375	26.993093490600586	26.993093490600586	22.99692153930664	19.60099983215332	21.402999877929688	14.574973106384277	13.848012924194336	11.451093673706055	14.541999816894531	14.429800033569336	3.8213689520433958	3.5900285673018812	3.6311821273716314	2.9293645411817644	3.954386075952412
232231	Macrocystis pyrifera	1	24.8	LT0	NA	NA	NA	Peters_&_Breeman_1993	Macrocystis pyrifera	Ochrophyta	Phaeophyceae	Laminariales	Laminariaceae	2936	macroalgae	NA	NA	232231	2936	113	48	48	68	68	15.648543648207985	15.60512696623472	13.305096438056545	15.560245855250285	15.130054265717915	7.3072075843811035	7.170236110687256	1.8794158697128296	6.6620001792907715	3.1297900676727295	20.294748306274414	20.294748306274414	18.704099655151367	18.549999237060547	17.86949920654297	15.67040729522705	15.614171028137207	14.266996383666992	15.942000389099121	15.429200172424316	2.056148964800667	2.0718894592516173	3.5932352579618594	1.4168694194741105	1.46236202114712
373361	Scytothamnus australis	1	27.4	LT0	NA	NA	NA	Peters_&_Breeman_1993	Scytothamnus australis	Ochrophyta	Phaeophyceae	Scytothamnales	Splachnidiaceae	14	macroalgae	NA	NA	373361	14	5	5	5	3	3	16.760423130459255	16.760423130459255	14.83481142255995	14.425363714044744	13.938972819935191	12.22916030883789	12.22916030883789	9.918700218200684	11.763999938964844	10.77750015258789	19.91077423095703	19.91077423095703	20.585264205932617	17.655000686645508	17.229799270629883	17.788217544555664	17.788217544555664	12.907652854919434	14.164999961853027	13.793899536132812	2.820524390820136	2.820524390820136	4.4389779282245705	1.926726985509632	1.9671618763317054
325420	Adenocystis utricularis	2	21.2	LT0	NA	NA	NA	Peters_&_Breeman_1993	Adenocystis utricularis	Ochrophyta	Phaeophyceae	Ectocarpales	Adenocystaceae	169	macroalgae	NA	NA	325420	116	56	56	56	8	8	7.734773632884026	7.736872225999832	6.506875339150429	6.892120431970667	6.178731510208713	-0.8596212267875671	-0.7337056398391724	-0.8596212267875671	-1.2139999866485596	-1.4560999870300293	13.270302772521973	13.270302772521973	11.997483253479004	20.250999450683594	15.24839973449707	7.426993370056152	7.426993370056152	6.693869590759277	7.464000225067139	7.095060110092163	2.238578074115196	2.2304287411200874	1.991323910855291	5.022700243618257	4.672411885271017
325486	Chordaria linearis	2	20.2	LT0	NA	NA	NA	Peters_&_Breeman_1993	Chordaria linearis	Ochrophyta	Phaeophyceae	Ectocarpales	Chordariaceae	3	macroalgae	NA	NA	325486	3	3	3	3	1	1	NaN	NaN	NaN	11.622000217437744	10.392929792404175	Inf	Inf	Inf	7.611000061035156	6.522659778594971	-Inf	-Inf	-Inf	15.633000373840332	14.263199806213379	NA	NA	NA	11.622000217437744	10.392929792404175	NA	NA	NA	5.672410819865145	5.473388343574882
325499	Desmarestia confervoides	1	26.4	LT0	NA	NA	NA	Peters_&_Breeman_1993	Desmarestia confervoides	Ochrophyta	Phaeophyceae	Desmarestiales	Desmarestiaceae	8	macroalgae	NA	NA	325499	8	1	1	1	0	0	7.426993370056152	7.426993370056152	6.693869590759277	7.744125187397003	7.451363742351532	7.426993370056152	7.426993370056152	6.693869590759277	7.464000225067139	7.337399959564209	7.426993370056152	7.426993370056152	6.693869590759277	9.704999923706055	8.249110221862793	7.426993370056152	7.426993370056152	6.693869590759277	7.464000225067139	7.337399959564209	0	0	0	0.7923130417722934	0.32233825447434733
239201	Desmarestia herbacea	2	28	LT0	NA	NA	NA	Peters_&_Breeman_1993	Desmarestia herbacea	Ochrophyta	Phaeophyceae	Desmarestiales	Desmarestiaceae	1	macroalgae	NA	NA	239201	37	23	23	23	12	12	17.17261757169451	17.17261757169451	10.483257566179548	15.04019989013672	15.265130767822265	12.948585510253906	12.948585510253906	7.585389137268066	9.350000381469727	8.456870079040527	21.309749603271484	21.309749603271484	13.065652847290039	17.091999053955078	17.620100021362305	17.624217987060547	17.624217987060547	10.671089172363281	15.871999740600586	15.922900199890137	2.5357586080897843	2.5357586080897843	1.542785260082342	2.245644008347629	2.6176154188722474
145309	Desmarestia ligulata	1	25.3	LT0	NA	NA	NA	Peters_&_Breeman_1993	Desmarestia ligulata	Ochrophyta	Phaeophyceae	Desmarestiales	Desmarestiaceae	272	macroalgae	NA	NA	145309	1379	173	166	166	99	99	14.401396317663872	14.401657225961834	10.743646923019586	11.717221102863551	11.003385211899877	7.3402581214904785	7.3402581214904785	0.6775516271591187	5.502999782562256	4.4045000076293945	21.39354705810547	21.39354705810547	19.748092651367188	16.868000030517578	17.216899871826172	14.874819278717041	14.876082420349121	11.183403968811035	11.888999938964844	11.045100212097168	2.3073758735854177	2.303293557323398	2.505480067301417	1.2615353895393973	1.1940951895897332
372689	Haplogloia andersonii	1	24.3	LT0	NA	NA	NA	Peters_&_Breeman_1993	Haplogloia andersonii	Ochrophyta	Phaeophyceae	Ectocarpales	Scytosiphonaceae	8	macroalgae	NA	NA	372689	8	1	1	1	1	1	12.615746770586286	12.615746770586286	2.763026646205357	9.285999843052455	8.632072925567627	11.741802215576172	11.741802215576172	1.8794158697128296	8.800999641418457	5.8551201820373535	13.224956512451172	13.224956512451172	6.510783672332764	9.85099983215332	10.01360034942627	12.822714805603027	12.822714805603027	1.8867151737213135	9.234999656677246	9.33784008026123	0.6507695728041666	0.6507695728041666	1.7469095313023333	0.31386996628109376	1.5941070201332463
373654	Lessonia nigrescens	2	24.5	LT0	NA	NA	NA	Peters_&_Breeman_1993	Lessonia nigrescens	Ochrophyta	Phaeophyceae	Laminariales	Lessoniaceae	74	macroalgae	NA	NA	373654	74	0	0	0	20	20	15.091387800268224	15.091387800268224	2.5773432125916353	14.522962994045681	13.213677759523746	14.544831275939941	14.544831275939941	2.123575448989868	14.255000114440918	12.575300216674805	17.1026611328125	17.1026611328125	4.358517169952393	14.95300006866455	13.670100212097168	15.023921012878418	15.023921012878418	2.1749444007873535	14.434000015258789	13.169400215148926	0.5755012372497423	0.5755012372497423	0.8666151117596849	0.24867673187741962	0.36826366178619796
499773	Lessonia vadosa	2	20.7	LT0	NA	NA	NA	Peters_&_Breeman_1993	Lessonia flavicans	Ochrophyta	Phaeophyceae	Laminariales	Lessoniaceae	5	macroalgae	NA	NA	499773	5	4	4	4	1	1	8.993922233581543	8.993922233581543	7.465623378753662	8.053499937057495	7.323830008506775	8.993922233581543	8.993922233581543	7.465623378753662	7.573999881744385	6.597929954528809	8.993922233581543	8.993922233581543	7.465623378753662	9.232999801635742	8.624650001525879	8.993922233581543	8.993922233581543	7.465623378753662	7.703500032424927	7.036370038986206	NA	NA	NA	0.7887003231939458	0.9267826176145315
325567	Scytothamnus fasciculatus	1	24.5	LT0	NA	NA	NA	Peters_&_Breeman_1993	Scytothamnus fasciculatus	Ochrophyta	Phaeophyceae	Scytothamnales	Splachnidiaceae	6	macroalgae	NA	NA	325567	6	5	5	5	0	0	9.61733627319336	9.61733627319336	9.115333557128906	12.674500147501627	11.785866816838583	9.61733627319336	9.61733627319336	9.115333557128906	9.732000350952148	7.424499988555908	9.61733627319336	9.61733627319336	9.115333557128906	15.633000373840332	14.263199806213379	9.61733627319336	9.61733627319336	9.115333557128906	12.735499858856201	12.170750141143799	NA	NA	NA	1.92397948605237	2.299428604654014
374285	Stereocladon rugulosus	2	21.5	LT0	NA	NA	NA	Peters_&_Breeman_1993	Stereocladon rugulosus	Ochrophyta	Phaeophyceae	Scytothamnales	Scytothamnaceae	1	macroalgae	NA	NA	374285	1	1	1	1	0	0	NaN	NaN	NaN	7.63100004196167	6.6475701332092285	Inf	Inf	Inf	7.63100004196167	6.6475701332092285	-Inf	-Inf	-Inf	7.63100004196167	6.6475701332092285	NA	NA	NA	7.63100004196167	6.6475701332092285	NA	NA	NA	NA	NA
548021	Striaria attenuata	2	31.8	LT0	NA	NA	NA	Peters_&_Breeman_1993	Striaria attenuata	Ochrophyta	Phaeophyceae	Ectocarpales	Chordariaceae	28	macroalgae	NA	NA	548021	86	22	22	22	13	13	12.875743076205254	13.156787350773811	10.788877084851265	12.195205414131896	11.578365299799671	8.947572708129883	8.947572708129883	8.877463340759277	8.78600025177002	8.677510261535645	23.742656707763672	23.742656707763672	14.413934707641602	19.11199951171875	17.69059944152832	12.114093780517578	12.114093780517578	10.332952976226807	11.609999656677246	10.992899894714355	3.294180285244727	3.5815889292376277	1.3953905882406796	2.6713144397092954	2.2710340181638164
145346	Punctaria latifolia	4	26	LT100	NA	NA	NA	Rietema_&_van_den_Hoek_1984	Punctaria latifolia	Ochrophyta	Phaeophyceae	Ectocarpales	Chordariaceae	64	macroalgae	NA	NA	145346	183	45	45	45	23	23	13.257295902224554	13.365103082380433	10.677009413207786	12.026768738031388	11.126123589277267	5.515834808349609	5.515834808349609	3.690774917602539	6.796000003814697	3.480649948120117	22.379711151123047	22.379711151123047	17.562301635742188	19.586000442504883	20.102500915527344	13.77124309539795	13.858309745788574	10.779964923858643	12.058000087738037	11.271599769592285	2.789183578688108	2.8941105669560008	2.0363429476133246	2.141333489047434	1.86420859041472
373196	Laminaria abyssalis	5	25	LT100	NA	NA	NA	Tom_Dieck_Bartsch_&_Oliveira_1993	Laminaria abyssalis	Ochrophyta	Phaeophyceae	Laminariales	Laminariaceae	12	macroalgae	NA	NA	373196	12	7	0	0	0	0	23.11164665222168	25.541170120239258	19.62512751420339	25.104166507720947	19.473714192708332	21.789804458618164	23.857084274291992	3.5713329315185547	24.07200050354004	6.194069862365723	23.761674880981445	27.90498924255371	27.301870346069336	26.2189998626709	24.499099731445312	23.428680419921875	24.61366844177246	24.044416427612305	25.09249973297119	21.08810043334961	0.7945930988134431	1.5138927868289793	9.15567689560042	0.7486654079411766	5.34836766208486
214346	Laminaria pallida	5	23	LT100	NA	NA	NA	Tom_Dieck_Bartsch_&_Oliveira_1993	Laminaria pallida	Ochrophyta	Phaeophyceae	Laminariales	Laminariaceae	49	macroalgae	NA	NA	214346	49	20	20	20	14	14	16.398680654065362	16.398680654065362	10.056934767755969	16.05097141265869	16.084237153189523	13.310687065124512	13.310687065124512	3.123809576034546	14.520000457763672	10.729900360107422	19.470094680786133	19.470094680786133	13.009757995605469	17.48200035095215	18.00950050354004	16.196537017822266	16.196537017822266	10.768484115600586	16.158000946044922	16.405899047851562	1.4787281174392939	1.4787281174392939	2.2975011309692603	0.8408940614495912	1.7328681532144323
145728	Laminaria ochroleuca	5	24.4	LT100	NA	NA	NA	Tom_Dieck_Bartsch_1992	Laminaria ochroleuca	Ochrophyta	Phaeophyceae	Laminariales	Laminariaceae	153	macroalgae	NA	NA	145728	545	38	38	38	61	61	15.383155916804627	15.383155916804627	11.62769673844061	13.120723038665519	12.082158639411295	9.2909088134765625	9.2909088134765625	3.808065176010132	9.6529998779296875	2.1470999717712402	23.853790283203125	23.853790283203125	18.65769386291504	18.902999877929688	16.790800094604492	15.52959156036377	15.52959156036377	11.137979507446289	12.741999626159668	12.275199890136719	2.424989424318765	2.424989424318765	1.704702491653303	1.2707018999955928	1.254155396152702
240748	Laminaria setchellii	5	19.4	LT100	NA	NA	NA	Tom_Dieck_Bartsch_1992	Laminaria setchellii	Ochrophyta	Phaeophyceae	Laminariales	Laminariaceae	130	macroalgae	NA	NA	240748	130	10	10	10	2	2	12.096845094362894	12.096845094362894	3.0452306161324185	9.686336018145084	9.162107985466719	9.99868106842041	9.99868106842041	1.882715106010437	6.206999778747559	5.3853302001953125	14.679676055908203	14.679676055908203	10.184331893920898	12.102999687194824	10.71090030670166	11.87541675567627	11.87541675567627	1.9117865562438965	9.781000137329102	9.944045066833496	0.8311399879281834	0.8311399879281834	1.8719571780942443	0.87455779736865	1.1213171846522023
145731	Laminaria solidungula	5	17	LT100	NA	NA	NA	Tom_Dieck_Bartsch_1992	Laminaria solidungula	Ochrophyta	Phaeophyceae	Laminariales	Laminariaceae	154	macroalgae	NA	NA	145731	154	149	149	149	1	5	4.483492136001587	4.483492136001587	4.38435845375061	-0.17279738588319496	-0.6338119364824871	3.215796709060669	3.215796709060669	2.9498884677886963	-0.31299999356269836	-0.7396739721298218	5.526649475097656	5.526649475097656	4.8417792320251465	2.260999917984009	1.4307600259780884	4.558338165283203	4.558338165283203	4.8417792320251465	-0.296999990940094	-0.7238540053367615	0.8234128238457581	0.8234128238457581	0.8199504920538748	0.48115202901619863	0.42518826319665065
377242	Saccharina bongardiana	5	19	LT100	NA	NA	NA	Tom_Dieck_Bartsch_1992	Saccharina bongardiana	Ochrophyta	Phaeophyceae	Laminariales	Laminariaceae	110	macroalgae	NA	NA	377242	110	4	4	4	9	9	12.342604763102981	12.342604763102981	2.7048732863282257	9.625524804143623	9.057831164633873	10.871955871582031	10.871955871582031	1.880415916442871	6.85699987411499	1.1217000484466553	13.852416038513184	13.852416038513184	7.062783718109131	10.711000442504883	10.116100311279297	12.255712985992432	12.255712985992432	1.9117865562438965	9.781000137329102	9.935199737548828	0.72366734251973	0.72366734251973	1.3105599070950162	0.7080567252899694	1.839247461349555
325432	Ascoseira mirabilis	2	12	LT100	NA	NA	NA	Wiencke_&_torn_Dieck_1989	Ascoseira mirabilis	Ochrophyta	Phaeophyceae	Ascoseirales	Ascoseiraceae	64	macroalgae	NA	NA	325432	33	31	31	31	4	4	0.6736110746860504	0.7365688681602478	0.1138899028301239	-0.5185517180582573	-0.7741929313232159	-0.8596212267875671	-0.7337056398391724	-0.8596212267875671	-1.2139999866485596	-1.4560999870300293	2.206843376159668	2.206843376159668	1.087401032447815	-0.21199999749660492	0.38239601254463196	0.6736110746860504	0.7365688681602478	0.1138899028301239	-0.40700000524520874	-0.6582949757575989	2.168317915012504	2.0792821496242095	1.3767526426264907	0.2899776531131993	0.3548546662569306
325496	Desmarestia anceps	4	14	LT100	NA	NA	NA	Wiencke_&_torn_Dieck_1989	Desmarestia anceps	Ochrophyta	Phaeophyceae	Desmarestiales	Desmarestiaceae	56	macroalgae	NA	NA	325496	27	25	25	25	0	0	0.6736110746860504	0.7365688681602478	0.1138899028301239	-0.5281851810437662	-0.8228642984672829	-0.8596212267875671	-0.7337056398391724	-0.8596212267875671	-1.0429999828338623	-1.4064500331878662	2.206843376159668	2.206843376159668	1.087401032447815	-0.23399999737739563	0.18925699591636658	0.6736110746860504	0.7365688681602478	0.1138899028301239	-0.42100000381469727	-0.903065025806427	2.168317915012504	2.0792821496242095	1.3767526426264907	0.2528763784055463	0.3481730910159954
325500	Elachista antarctica	2	19	LT100	NA	NA	NA	Wiencke_&_torn_Dieck_1989	Elachista antarctica	Ochrophyta	Phaeophyceae	Ectocarpales	Chordariaceae	2	macroalgae	NA	NA	325500	3	1	1	1	0	0	-1.3288944363594055	-1.1986849904060364	-0.2980178892612457	-1.0823333462079365	-1.0916983286539714	-1.592918872833252	-1.592918872833252	-0.4529168903827667	-1.5429999828338623	-1.5756299495697021	-1.064869999885559	-0.8044511079788208	-0.14311888813972473	-0.4580000042915344	-0.512374997138977	-1.3288944363594055	-1.1986849904060364	-0.2980178892612457	-1.246000051498413	-1.1870900392532349	0.3733869388592273	0.5575309032755684	0.21906026818410027	0.5607105591788804	0.5380078598918477
325517	Himantothallus grandifolius	6	16.7	LT100	NA	NA	NA	Wiencke_&_torn_Dieck_1989	Himantothallus grandifolius	Ochrophyta	Phaeophyceae	Desmarestiales	Desmarestiaceae	177	macroalgae	NA	NA	325517	63	44	43	43	3	3	-0.4049180275515506	-0.8982358247041702	-0.10317910185549409	-1.0526666695872942	-0.7072922786076864	-1.592918872833252	-1.592918872833252	-0.8596212267875671	-1.5640000104904175	-1.7349900007247925	2.206843376159668	2.206843376159668	1.087401032447815	-0.23399999737739563	1.5520399808883667	-0.5420255661010742	-1.0284839868545532	0.004254871513694525	-1.2269999980926514	-1.0823999643325806	1.011358429122762	0.8075879848288758	0.40433167971884604	0.4479111124253965	0.9935053176891306
325498	Desmarestia menziesii	4	17.3	LT100	NA	NA	NA	Wiencke_&_torn_Dieck_1990	Desmarestia menziesii	Ochrophyta	Phaeophyceae	Desmarestiales	Desmarestiaceae	106	macroalgae	NA	NA	325498	70	47	43	43	3	3	-0.5555465826157319	-0.9856318632761637	-0.03237638517317397	-1.0035373103707583	-0.5271549786427128	-1.592918872833252	-2.1443910598754883	-0.8596212267875671	-1.5839999914169312	-1.7349900007247925	2.206843376159668	2.206843376159668	1.087401032447815	-0.21199999749660492	1.5707600116729736	-0.8596212267875671	-1.0154328346252441	0.004638467449694872	-1.156999945640564	-0.9183689951896667	0.975155840257159	0.7541191250837079	0.3772303821450397	0.46969749514072184	1.0205624181303035
145410	Ectocarpus siliculosus	3	25	LT100	NA	NA	NA	Wiencke_&_torn_Dieck_1990	Ectocarpus siliculosus	Ochrophyta	Phaeophyceae	Ectocarpales	Ectocarpaceae	1113	macroalgae	NA	NA	145410	1127	460	460	460	129	129	14.166065170310963	14.376001205758891	10.765758569094016	11.454650304599372	10.496046197677185	5.339402198791504	5.339402198791504	1.8877151012420654	2.947000026702881	3.0759799480438232	25.32854652404785	25.78801918029785	21.2747859954834	27.707000732421875	26.158199310302734	13.580636978149414	13.618414878845215	10.740891456604004	10.956000328063965	10.711549758911133	4.183042469488297	4.3503173856316	2.669488257291719	3.139145203029735	2.430607376167406
325507	Geminocarpus geminatus	3	15.5	LT100	NA	NA	NA	Wiencke_&_torn_Dieck_1990	Geminocarpus geminatus	Ochrophyta	Phaeophyceae	Ectocarpales	Acinetosporaceae	14	macroalgae	NA	NA	325507	6	2	2	2	0	0	-0.33248069882392883	-0.34011247754096985	0.030561653897166252	0.44549999634424847	-0.06926077604293823	-1.4880027770996094	-2.1443910598754883	-0.5949168801307678	-1.5839999914169312	-1.6622799634933472	2.206843376159668	2.206843376159668	1.087401032447815	7.5320000648498535	6.097050189971924	-1.024381697177887	-0.7114511132240295	-0.18511876836419106	-0.8520000278949738	-1.3811649680137634	1.7072522386896585	1.8289785934706562	0.7625834655940034	3.506270974186143	3.05104630699024
373323	Cystophora torulosa	NA	NA	NA	NA	NA	NA	NA	Cystophora torulosa	Ochrophyta	Phaeophyceae	Fucales	Sargassaceae	24	macroalgae	NA	NA	373323	24	10	10	10	5	5	15.449236392974854	15.449236392974854	14.548642090388707	15.026473647669741	14.588936855918483	10.504137992858887	10.504137992858887	9.620495796203613	11.984000205993652	10.497200012207031	19.926918029785156	19.926918029785156	20.585264205932617	17.698999404907227	17.667299270629883	15.417128086090088	15.417128086090088	13.868714809417725	15.055999755859375	14.321900367736816	3.298456818716606	3.298456818716606	3.8587513641775093	1.6693537759471189	1.9661031259440374
1253320	Sabellastarte australiensis	NA	28	ctmax	NA	NA	NA	Bates_et_al_2013	Sabellastarte australiensis	Annelida	Polychaeta	Sabellida	Sabellidae	101	benthos	zooplankton	NA	1253320	101	99	99	99	2	2	18.29063892364502	18.29063892364502	9.598066210746765	18.921262789254236	19.451765599876943	17.127824783325195	17.127824783325195	2.3624894618988037	15.789999961853027	15.429200172424316	19.453453063964844	19.453453063964844	16.833642959594727	22.270000457763672	23.350500106811523	18.29063892364502	18.29063892364502	9.598066210746765	19.027000427246094	19.85420036315918	1.6444675277595067	1.6444675277595067	10.232650769812214	1.5950381805110805	2.0076464438612467
760266	Ischnochiton australis	NA	35.1	ctmax	NA	NA	NA	Bates_et_al_2013	Ischnochiton australis	Mollusca	Polyplacophora	Chitonida	Ischnochitonidae	477	benthos	benthos	NA	760266	381	129	128	128	30	30	15.720099768941365	15.721333690311598	13.403542428619776	16.36280632834149	16.52658388078043	5.049602031707764	5.049602031707764	1.8375118970870972	5.204999923706055	4.28754997253418	23.93562889099121	23.93562889099121	23.93562889099121	23.774999618530273	24.039199829101562	15.649730682373047	15.678563117980957	14.123454093933105	15.779000282287598	15.51930046081543	2.8784034643875396	2.8727537152329146	5.159513960882663	2.388732138304165	2.7674639064380226
145625	Chondrus crispus	8	30	LT100	NA	NA	NA	L�ning_1984	Chondrus crispus	Rhodophyta	Florideophyceae	Gigartinales	Gigartinaceae	10552	macroalgae	NA	NA	145625	9593	1807	1807	1807	1552	1552	13.29099188670382	13.300270639775254	11.184163249736269	11.267193777586984	10.984220161824629	4.692883491516113	4.692883491516113	3.3952629566192627	4.835000038146973	2.1470999717712402	26.993093490600586	26.993093490600586	26.497024536132812	28.893999099731445	28.616899490356445	13.703306198120117	13.706111907958984	11.216546058654785	11.53600025177002	11.10159969329834	3.2676254320599387	3.266335473967927	2.520659111704275	1.6881070747283093	1.5307577412118172
235459	Liothyrella neozelanica	NA	29.4	ctmax	NA	NA	NA	Morley_et_al_2016	Liothyrella neozelanica	Brachiopoda	Rhynchonellata	Terebratulida	Terebratulidae	276	benthos	zooplankton	NA	235459	141	17	11	11	3	3	12.864545695243343	12.865368763300088	6.896295751058139	12.81747824990231	8.790282495643782	-0.43962714076042175	-0.6340669393539429	-1.548128604888916	-1.5169999599456787	-1.668720006942749	22.83297348022461	22.83297348022461	20.379409790039062	19.429000854492188	17.555299758911133	13.382747650146484	13.382747650146484	6.893603801727295	13.015000343322754	7.6305999755859375	3.6898415309130805	3.82170065036554	3.8217914108171827	3.3006993495108987	3.4282685187440145
231830	Liothyrella uva	10	4.5	LT50	NA	NA	NA	Peck_1989	Liothyrella uva	Brachiopoda	Rhynchonellata	Terebratulida	Terebratulidae	508	benthos	zooplankton	NA	231830	319	308	299	299	2	2	-0.6787690818309784	-1.425356125831604	-0.6242382779717446	1.4337697232183222	1.166227308856999	-1.8176076412200928	-1.7297440767288208	-1.7667040824890137	-1.659999966621399	-1.834030032157898	0.43234124779701233	-1.1509219408035278	0.6334087252616882	13.848999977111816	8.402190208435059	-0.47108736634254456	-1.3901160955429077	-0.6580549031496048	-0.8450000286102295	0.551367998123169	0.9150798284087829	0.220510769552366	0.8581579779036466	3.9343212196028996	2.735537272836993
145049	Cladophora hutchinsiae	NA	35	LT100	NA	NA	NA	Biebl_1958	Cladophora hutchinsiae	Chlorophyta	Ulvophyceae	Cladophorales	Cladophoraceae	38	macroalgae	NA	NA	145049	142	24	24	24	25	25	14.58677161750147	14.58677161750147	11.968371573141066	12.654820466652895	12.031671947903103	9.147709846496582	9.147709846496582	1.8794158697128296	9.156999588012695	7.460100173950195	19.57716178894043	19.57716178894043	16.833576202392578	24.80900001525879	23.912200927734375	15.166179656982422	15.166179656982422	11.865361213684082	12.189000129699707	11.738100051879883	2.7254552765851905	2.7254552765851905	2.3333417872007733	2.388814634215418	2.190970925014107
1311360	Cladophora pellucida	NA	35	LT100	NA	NA	NA	Biebl_1958	Lychaete pellucida	Chlorophyta	Ulvophyceae	Cladophorales	Cladophoraceae	48	macroalgae	NA	NA	1311360	48	19	19	19	4	4	18.774934012314368	18.774934012314368	10.09968611289715	16.373227227817882	11.977495296434922	11.094803810119629	11.094803810119629	2.1518924236297607	9.350000381469727	0.9370599985122681	28.033145904541016	28.033145904541016	14.388527870178223	28.461999893188477	21.86090087890625	15.520305633544922	15.520305633544922	12.353327751159668	16.33899974822998	12.475850105285645	5.475579906667181	5.475579906667181	4.283049232792033	5.273915796649053	5.227622868273956
840293	Umbraulva dangeardii	NA	35	LT100	NA	NA	NA	Biebl_1958	Umbraulva dangeardii	Chlorophyta	Ulvophyceae	Ulvales	Ulvaceae	16	macroalgae	NA	NA	840293	25	0	0	0	1	1	17.122995338439942	17.122995338439942	12.517721977233887	14.84666645526886	12.78374433517456	9.147709846496582	9.147709846496582	9.514775276184082	10.763999938964844	9.641960144042969	21.5799503326416	21.5799503326416	19.26065444946289	18.636999130249023	16.24180030822754	15.945691108703613	15.945691108703613	12.57105827331543	12.73799991607666	12.573050022125244	3.427351723872451	3.427351723872451	1.7913854319943272	3.2880903280026286	1.521312322038684
145875	Cladophoropsis membranacea	NA	40	LT100	NA	NA	NA	Biebl_1962	Cladophoropsis membranacea	Chlorophyta	Ulvophyceae	Cladophorales	Boodleaceae	257	macroalgae	NA	NA	145875	227	63	62	62	14	14	18.234481849321504	18.593599819414543	11.149976749131174	19.492197332247883	16.724867469268226	6.076012134552002	7.146799087524414	3.8676435947418213	11.871000289916992	5.8660101890563965	28.39936065673828	28.438810348510742	27.64849281311035	30.305999755859375	28.29669952392578	20.599568367004395	20.5498104095459	8.87084674835205	15.314000129699707	11.615300178527832	6.486702288107204	6.426914416128516	4.938673450552503	5.517014100010261	6.692141500167087
1312602	Rhizoclonium africanum	NA	40	LT100	NA	NA	NA	Biebl_1962	Pseudorhizoclonium africanum	Chlorophyta	Ulvophyceae	Cladophorales	Cladophoraceae	111	macroalgae	NA	NA	1312602	111	95	94	94	14	14	25.054651737213135	25.29222364986644	18.31965914894553	26.938422527509868	24.394958662003585	20.57421875	20.57421875	2.1128110885620117	17.541000366210938	0.9050480127334595	27.88351821899414	27.88351821899414	26.292856216430664	29.18000030517578	28.905099868774414	25.345258712768555	25.754627227783203	20.825786590576172	27.604999542236328	27.236099243164062	1.8104335903720004	1.812757256821956	9.015953617057406	1.782065024805264	6.2010114720026905
145984	Ulva fasciata	NA	43	LT100	NA	NA	NA	Biebl_1962	Ulva lactuca	Chlorophyta	Ulvophyceae	Ulvales	Ulvaceae	4143	macroalgae	NA	NA	145984	7596	1822	1787	1787	1034	1034	14.371230182740199	14.435704390508908	11.265346188618283	12.85780035348536	12.13880179132568	5.339402198791504	5.339402198791504	1.8794158697128296	2.947000026702881	1.0078999996185303	29.605350494384766	29.605350494384766	29.605350494384766	30.091999053955078	29.36750030517578	14.00125789642334	14.082622528076172	10.669546127319336	11.406000137329102	11.029000282287598	4.266019168358182	4.3337416915099585	4.677039352483076	5.289247402152299	4.991036391403427
145070	Cladophora fascicularis	NA	40	LT100	NA	NA	NA	Biebl_1962	Cladophora vagabunda	Chlorophyta	Ulvophyceae	Cladophorales	Cladophoraceae	605	macroalgae	NA	NA	145070	280	197	197	197	61	61	23.27525951201657	23.32001149510763	15.601354360580444	24.959758155422122	22.236685684282484	9.236424446105957	9.236424446105957	2.291236162185669	7.658999919891357	1.8173999786376953	29.787458419799805	29.787458419799805	29.54477882385254	29.625	29.830400466918945	24.906110763549805	24.906110763549805	15.496262550354004	27.233999252319336	26.654499053955078	5.9000786438789525	5.904937842229911	7.822308868081258	5.307727821042802	7.339565024108718
234468	Ulva flexuosa	NA	43	LT100	NA	NA	NA	Biebl_1962	Ulva flexuosa	Chlorophyta	Ulvophyceae	Ulvales	Ulvaceae	617	macroalgae	NA	NA	234468	656	212	210	210	93	93	19.561617855553155	19.639643692649532	16.523821606764344	20.34706572529266	18.782706780713152	7.275485515594482	7.275485515594482	2.716141939163208	3.885999917984009	1.6979999542236328	29.40960121154785	29.40960121154785	27.352754592895508	29.8799991607666	29.36750030517578	20.754785537719727	20.757307052612305	17.21788215637207	24.31999969482422	22.567699432373047	5.743229868320754	5.706055912954727	6.168067297979185	7.4992571337100475	7.1539002280865125
144407	Acrosiphonia arcta	3	23	LT100	NA	NA	NA	Bischoff_&_Wiencke_1993	Acrosiphonia arcta	Chlorophyta	Ulvophyceae	Ulotrichales	Ulotrichaceae	233	macroalgae	NA	NA	144407	558	161	161	161	78	78	12.196306867623509	12.141283109746592	9.887339183605588	9.837433356791735	9.300124516586463	6.959570407867432	6.959570407867432	4.414531707763672	-0.4580000042915344	-0.512374997138977	23.29194450378418	23.29194450378418	19.48625946044922	15.829000473022461	15.872300148010254	12.19321060180664	12.19321060180664	9.875127792358398	10.70900011062622	10.117949962615967	2.8607204539472812	2.7990823555534687	2.0942300986598865	2.9440381441389216	2.6158978686284207
144412	Acrosiphonia sonderi	3	24	LT100	NA	NA	NA	Bischoff_&_Wiencke_1993	Acrosiphonia sonderi	Chlorophyta	Ulvophyceae	Ulotrichales	Ulotrichaceae	80	macroalgae	NA	NA	144412	80	43	43	43	2	2	10.624918692820781	10.64440968229964	6.525917394741161	5.436217940770662	5.74281601416759	6.975803852081299	7.5289387702941895	3.518524169921875	1.746999979019165	2.7164900302886963	15.663886070251465	15.663886070251465	14.441387176513672	11.484999656677246	10.965499877929688	9.617803573608398	9.617803573608398	6.888158798217773	5.234000205993652	6.715500116348267	2.7989881717310947	2.7756276815043925	2.0524615382378126	1.9073938685182357	1.974976846505947
145026	Chaetomorpha ligustica	3	26.7	LT100	NA	NA	NA	Bischoff_&_Wiencke_1993	Chaetomorpha ligustica	Chlorophyta	Ulvophyceae	Cladophorales	Cladophoraceae	40	macroalgae	NA	NA	145026	4	2	2	2	2	2	17.74596118927002	17.74596118927002	18.065631866455078	12.314000129699707	12.453700065612793	17.3249568939209	17.3249568939209	17.460912704467773	12.189000129699707	12.389599800109863	18.16696548461914	18.16696548461914	18.670351028442383	12.439000129699707	12.517800331115723	17.74596118927002	17.74596118927002	18.065631866455078	12.314000129699707	12.453700065612793	0.5953899843000552	0.5953899843000552	0.8552020403093389	0.1767766952966369	0.09065146482595941
156078	Ulva clathrata	3	32	LT100	NA	NA	NA	Bischoff_&_Wiencke_1993	Ulva clathrata	Chlorophyta	Ulvophyceae	Ulvales	Ulvaceae	787	macroalgae	NA	NA	156078	813	343	343	343	217	217	16.562855604861646	16.564125040744212	13.404531687117638	16.3148321993399	15.388305901280985	7.723499774932861	7.723499774932861	1.8794158697128296	3.7209999561309814	1.8173999786376953	29.978586196899414	29.978586196899414	31.152456283569336	30.583999633789062	29.830400466918945	15.893731594085693	15.893731594085693	12.845935821533203	12.199999809265137	11.82289981842041	4.925050253830038	4.926249913768367	4.937144882935311	8.188861218949025	7.872941037197477
234471	Ulva intestinalis	3	29	LT100	NA	NA	NA	Bischoff_&_Wiencke_1993	Ulva intestinalis	Chlorophyta	Ulvophyceae	Ulvales	Ulvaceae	3396	macroalgae	NA	NA	234471	3232	1069	1069	1069	570	570	13.168339906552298	13.190608382390375	10.763168556625184	11.329641261376626	10.894933940323558	5.306947708129883	5.306947708129883	0.6775516271591187	2.947000026702881	1.6979999542236328	28.95429229736328	28.95429229736328	28.881006240844727	30.091999053955078	29.36750030517578	13.46147632598877	13.46147632598877	10.707661628723145	10.911999702453613	10.857799530029297	3.4178160936557656	3.4554274380039205	2.9772544371288876	3.406472738344477	2.980024192141464
144420	Urospora penicilliformis	3	24	LT100	NA	NA	NA	Bischoff_&_Wiencke_1993	Urospora penicilliformis	Chlorophyta	Ulvophyceae	Ulotrichales	Ulotrichaceae	215	macroalgae	NA	NA	144420	465	213	213	213	87	87	12.50341402349018	12.50341402349018	10.697337749931547	9.509886248401864	9.347394636068394	6.186720371246338	6.186720371246338	1.8794158697128296	-1.4889999628067017	-1.7193900346755981	19.46747589111328	19.46747589111328	19.46747589111328	15.232000350952148	13.628899574279785	12.62251901626587	12.62251901626587	10.903841018676758	10.836499691009521	10.592100143432617	2.44752125329626	2.44752125329626	2.658510291495736	3.1867225224920817	3.057185343148208
145946	Monostroma undulatum	5	24	LT0	NA	NA	NA	Guo_&_Mathieson_1992	Protomonostroma undulatum	Chlorophyta	Ulvophyceae	Ulvales	Gayraliaceae	56	macroalgae	NA	NA	145946	48	34	34	34	0	0	9.153168439865112	9.153168439865112	6.337510279246739	5.663166681925456	5.516763498385747	5.792769908905029	5.792769908905029	4.890284538269043	3.885999917984009	3.0759799480438232	11.20146656036377	11.20146656036377	7.248856544494629	9.0279998779296875	8.08156967163086	9.661720275878906	9.661720275878906	6.7958478927612305	5.541999816894531	5.838119983673096	1.9133769696677119	1.9133769696677119	0.8183829982016879	1.0897733970264913	1.6942730808327089
214368	Gayralia oxysperma	5	30	LT0	NA	NA	NA	Guo_&_Mathieson_1992	Gayralia oxysperma	Chlorophyta	Ulvophyceae	Ulvales	Gayraliaceae	164	macroalgae	NA	NA	214368	240	154	143	143	48	48	13.949174498402796	15.176824761420182	13.124637945411132	15.140026030441126	14.67374481757482	6.829164981842041	6.829164981842041	1.8867151737213135	6.11899995803833	6.284759998321533	25.123132705688477	25.224411010742188	25.461101531982422	28.101999282836914	27.236099243164062	12.924992561340332	13.519121170043945	10.68989372253418	11.02400016784668	10.886549949645996	4.56197178282209	5.507875371072517	6.507549802458093	7.183218831321973	6.879430859300747
145950	Blidingia minima	5	28	LT100	NA	NA	NA	L�ning_1984	Blidingia minima	Chlorophyta	Ulvophyceae	Ulvales	Kornmanniaceae	430	macroalgae	NA	NA	145950	1330	446	446	446	354	356	14.549542907676006	14.549542907676006	12.180220302143788	11.143651611980845	10.966098321536728	4.558338165283203	4.558338165283203	1.890415906906128	0.6380000114440918	3.0759799480438232	24.299299240112305	24.299299240112305	23.979719161987305	27.707000732421875	24.712400436401367	13.954485893249512	13.954485893249512	11.56765079498291	10.961000442504883	10.96435022354126	3.9208898740811398	3.9208898740811398	3.05486369331437	2.560605479626179	2.3303403544166974
144452	Bryopsis hypnoides	2	33	LT100	NA	NA	NA	L�ning_1984	Bryopsis hypnoides	Chlorophyta	Ulvophyceae	Bryopsidales	Bryopsidaceae	508	macroalgae	NA	NA	144452	419	143	143	143	77	77	14.313516450964887	14.52002769795017	10.854377249012822	15.070950338017871	13.363048784914072	6.076012134552002	6.901580333709717	2.5813496112823486	7.658999919891357	2.5333900451660156	28.95429229736328	28.95429229736328	28.881006240844727	29.27199935913086	28.774499893188477	14.149458885192871	14.358278751373291	10.716593742370605	12.447999954223633	11.535150051116943	3.923505658427993	4.119691843088236	2.4395870585351584	5.901429171441921	5.777539360688234
145029	Chaetomorpha melagonium	3	28	LT100	NA	NA	NA	L�ning_1984	Chaetomorpha melagonium	Chlorophyta	Ulvophyceae	Cladophorales	Cladophoraceae	2509	macroalgae	NA	NA	145029	1164	404	404	404	162	162	13.394382506922671	13.396869400927894	10.842124261040437	10.465115798983032	10.025730423346728	6.123883247375488	6.123883247375488	3.487520456314087	-0.31299999356269836	-0.7345319986343384	18.534730911254883	18.534730911254883	17.717544555664062	13.081000328063965	12.89799976348877	13.89833927154541	13.89833927154541	10.813174724578857	11.097000122070312	10.785699844360352	2.4428059985416697	2.4420187719030655	1.9069593758702068	2.828120074440449	2.805666179473288
145064	Cladophora rupestris	6	30	LT100	NA	NA	NA	L�ning_1984	Cladophora rupestris	Chlorophyta	Ulvophyceae	Cladophorales	Cladophoraceae	7379	macroalgae	NA	NA	145064	4930	1391	1391	1391	845	845	12.928081377039659	12.928081377039659	11.118805079515386	11.009383104480758	10.73854117107508	5.339402198791504	5.339402198791504	3.3952629566192627	7.139999866485596	1.8173999786376953	25.655872344970703	25.655872344970703	23.3070068359375	26.974000930786133	23.651399612426758	13.305750846862793	13.305750846862793	11.055638313293457	10.847999572753906	10.712800025939941	2.6870659256219285	2.6870659256219285	1.8840141141627373	1.3723239317159812	1.2752651607190588
145086	Codium fragile	4	33	LT100	NA	NA	NA	L�ning_1984	Codium fragile	Chlorophyta	Ulvophyceae	Bryopsidales	Codiaceae	978	macroalgae	NA	NA	145086	1646	513	508	508	186	186	14.508306244886352	14.518518064059775	10.934771625040286	11.284431502917041	11.057524132238676	6.695485591888428	6.695485591888428	1.8794158697128296	5.119999885559082	3.076900005340576	26.945419311523438	26.945419311523438	26.497024536132812	27.75200080871582	24.418699264526367	13.77124309539795	13.77124309539795	10.89276123046875	10.843000411987305	10.834400177001953	3.7838534156110737	3.7680500084761692	4.1252808648591985	3.0112213066559104	2.983578712606481
145075	Rhizoclonium riparium	1	30	LT100	NA	NA	NA	L�ning_1984	Rhizoclonium riparium	Chlorophyta	Ulvophyceae	Cladophorales	Cladophoraceae	379	macroalgae	NA	NA	145075	379	257	248	248	48	48	17.036974418358724	17.109290501543583	14.18318187735463	13.475166176020918	12.480655872569704	7.7579779624938965	8.320420265197754	2.063258409500122	2.947000026702881	1.5800700187683105	27.406408309936523	27.406408309936523	24.868614196777344	29.520000457763672	28.117599487304688	16.116734504699707	16.41490936279297	13.818808555603027	10.020999908447266	9.685020446777344	4.999065443670804	5.038616244344138	6.1224724856879735	7.978565653562125	7.362100208115145
145981	Ulva curvata	1	30	LT100	NA	NA	NA	L�ning_1984	Ulva curvata	Chlorophyta	Ulvophyceae	Ulvales	Ulvaceae	2	macroalgae	NA	NA	145981	3	3	3	3	0	0	NaN	NaN	NaN	11.062666575113932	11.229466438293457	Inf	Inf	Inf	9.484000205993652	10.555899620056152	-Inf	-Inf	-Inf	12.218999862670898	12.215700149536133	NA	NA	NA	11.484999656677246	10.916799545288086	NA	NA	NA	1.4155669197686265	0.8729575527491185
234476	Ulva prolifera	2	33	LT100	NA	NA	NA	L�ning_1984	Ulva prolifera	Chlorophyta	Ulvophyceae	Ulvales	Ulvaceae	576	macroalgae	NA	NA	234476	1412	578	578	578	294	298	12.970070443279166	12.976686701214286	11.4841766280236	11.424452607021776	11.067271716718828	5.544346332550049	5.544346332550049	0.6775516271591187	0.6830000281333923	2.5333900451660156	26.796714782714844	26.796714782714844	26.497024536132812	29.433000564575195	28.774499893188477	13.217843532562256	13.217843532562256	11.368548393249512	10.87600040435791	10.939800262451172	3.143016440958719	3.1546596721792777	3.2278688735656793	3.6905781428325994	2.955131915554052
145927	Ulothrix implexa	2	26.5	LT100	NA	NA	NA	Wiencke_&_torn_Dieck_1990	Ulothrix implexa	Chlorophyta	Ulvophyceae	Ulotrichales	Ulotrichaceae	25	macroalgae	NA	NA	145927	70	32	32	32	17	17	15.128364569262454	15.231603478130541	10.132499701098391	11.63571702710019	10.61582087064689	3.215796709060669	3.215796709060669	2.9498884677886963	-0.4580000042915344	-0.512374997138977	25.78801918029785	25.78801918029785	15.489118576049805	15.567000389099121	14.789400100708008	13.628355503082275	13.628355503082275	9.126795768737793	11.043999671936035	11.007499694824219	5.733315835963898	5.847483456085256	2.267006338460588	3.0837702549351427	2.61654711669535
376341	Ulva hookeriana	2	26	LT100	NA	NA	NA	Wiencke_&_torn_Dieck_1990	Ulva hookeriana	Chlorophyta	Ulvophyceae	Ulvales	Ulvaceae	76	macroalgae	NA	NA	376341	25	25	25	25	2	2	NaN	NaN	NaN	6.039174013811609	4.911568843800088	Inf	Inf	Inf	-1.3049999475479126	-1.5222899913787842	-Inf	-Inf	-Inf	28.29400062561035	27.01180076599121	NA	NA	NA	-0.33000001311302185	-0.3153569996356964	NA	NA	NA	10.479467267694679	9.835055457103968
145022	Chaetomorpha crassa	NA	NA	NA	NA	NA	NA	NA	Chaetomorpha crassa	Chlorophyta	Ulvophyceae	Cladophorales	Cladophoraceae	251	macroalgae	NA	NA	145022	246	165	135	135	31	31	27.489519601986732	26.685870050310015	20.707337995907206	26.697669765561127	24.665967954591263	13.50650691986084	13.50650691986084	3.175753355026245	12.536999702453613	6.110710144042969	30.623994827270508	30.623994827270508	31.152456283569336	30.583999633789062	29.36750030517578	27.80548667907715	27.240182876586914	23.368364334106445	27.125999450683594	26.29800033569336	2.572297757605746	2.621929528434486	8.84752803968684	2.708083527037443	5.269769004522281
146242	Phyllodictyon anastomosans	NA	NA	NA	NA	NA	NA	NA	Phyllodictyon anastomosans	Chlorophyta	Ulvophyceae	Cladophorales	Boodleaceae	123	macroalgae	NA	NA	146242	77	69	68	68	14	14	26.78542447090149	26.695388158162434	19.1266168223487	28.086365200224378	19.578918184552872	21.96802520751953	21.96802520751953	3.960496187210083	19.170000076293945	2.5333900451660156	29.515031814575195	29.515031814575195	29.267457962036133	30.219999313354492	29.13050079345703	27.523681640625	27.09946632385254	21.42531394958496	28.089000701904297	25.05069923400879	2.4767757606293013	2.3325039626741364	7.818198910130692	1.824129504954945	9.888207671841672
126417	Clupea harengus	20	21.1	LT50	NA	NA	NA	Brawn_1960_in_Brett_1970, Brawn_1960	Clupea harengus	Chordata	Actinopterygii	Clupeiformes	Clupeidae	855288	fish	NA	NA	126417	831758	562126	136302	136302	1527	1527	9.07178271664061	8.849581973165805	7.948184007131613	10.272171637480419	8.624224210188096	-3.4114015102386475	-4.129401683807373	-3.6746721267700195	-0.4690000116825104	-1.1922500133514404	27.560123443603516	27.560123443603516	27.560123443603516	27.558000564575195	24.156999588012695	8.970824241638184	8.462838172912598	7.9031877517700195	10.3100004196167	8.773329734802246	3.346311041146169	4.47381521893637	3.5659325710273615	1.18448602796764	1.9742166781853383
158787	Gobiesox strumosus	NA	31.1	LT50	NA	NA	NA	Brett_1970	Gobiesox strumosus	Chordata	Actinopterygii	Gobiesociformes	Gobiesocidae	341	fish	NA	NA	158787	343	120	115	115	36	36	23.558526060506367	23.66183906689025	22.20734200979534	23.74396415486786	23.752005583300264	17.321434020996094	17.321434020996094	10.25448989868164	11.826000213623047	13.060400009155273	30.787342071533203	30.787342071533203	29.899578094482422	30.08099937438965	28.417999267578125	23.75277328491211	23.75277328491211	22.721458435058594	23.606000900268555	23.72249984741211	3.22678929711396	3.2516073234998997	3.2795668269719127	1.918905509018329	1.6098035649216522
159310	Lucania parva	NA	37.1	LT50	NA	NA	NA	Brett_1970	Lucania parva	Chordata	Actinopterygii	Cyprinodontiformes	Fundulidae	22194	fish	NA	NA	159310	22205	1857	1857	1857	2025	2024	27.398114676674247	27.398114676674247	22.50485502626635	27.16453410820635	26.67522703766923	-1.75276517868042	-1.75276517868042	0.8552504777908325	11.111000061035156	-0.7808420062065125	30.60887908935547	30.60887908935547	30.38707160949707	28.29400062561035	27.534900665283203	29.089630126953125	29.089630126953125	18.988739013671875	27.101999282836914	26.79520034790039	2.741426767192586	2.741426767192586	4.739963205116378	0.9639197191549461	0.8685550958411182
280221	Clinocottus globiceps	2000	25.3	LT50	NA	NA	NA	Morris_1960_in_Brett_1970, Morris_1960	Clinocottus globiceps	Chordata	Actinopterygii	Scorpaeniformes	Cottidae	49	fish	NA	NA	280221	46	40	40	40	3	3	13.434901396433512	13.434901396433512	4.210465908050537	11.571139468703159	10.33216643610666	12.231059074401855	12.231059074401855	2.139523506164551	7.1479997634887695	1.1338499784469604	14.521317481994629	14.521317481994629	7.196625709533691	16.413999557495117	13.210599899291992	13.875324249267578	13.875324249267578	3.981661558151245	11.720000267028809	10.929300308227539	0.9654728842894112	0.9654728842894112	2.32332730902746	1.5415287292407707	2.301322090218055
281872	Oligocottus maculosus	2000	25.8	LT50	NA	NA	NA	Morris_1960_in_Brett_1970, Morris_1960	Oligocottus maculosus	Chordata	Actinopterygii	Scorpaeniformes	Cottidae	236	fish	NA	NA	281872	221	182	182	182	16	16	11.092536045954777	11.092536045954777	6.897168281750801	10.027131799372231	9.783771078761031	6.7574076652526855	6.7574076652526855	2.092845916748047	5.340000152587891	1.0109599828720093	15.01115608215332	15.01115608215332	8.3294525146484375	24.774999618530273	16.890199661254883	13.24714183807373	13.24714183807373	7.440206527709961	9.583000183105469	10.136699676513672	3.2165597949427895	3.2165597949427895	1.7418792866231225	1.918158889099789	1.7985343392208042
254345	Leptocottus armatus	2000	28.8	LT50	NA	NA	NA	Morris_1960_in_Brett_1970, Morris_1960	Leptocottus armatus	Chordata	Actinopterygii	Scorpaeniformes	Cottidae	412	fish	NA	NA	254345	408	213	183	183	51	51	9.894687366485595	10.74418489350213	5.501923593415154	9.340957996891994	8.908695517133932	4.242212295532227	3.073976755142212	1.6563899517059326	3.1040000915527344	1.1338499784469604	16.842193603515625	16.842193603515625	15.237627983093262	17.46299934387207	17.11669921875	9.219427108764648	10.300600051879883	4.812559604644775	9.50100040435791	9.208060264587402	3.102392342939718	3.009763908415317	2.831188164299208	2.4669560541915936	2.3702412263831376
280851	Gillichthys mirabilis	NA	39.3	LT50	NA	NA	NA	Sumner_&_Doudoroff_1938_in_Brett_1970,Sumner_&_Doudorof_1938	Gillichthys mirabilis	Chordata	Actinopterygii	Perciformes	Gobiidae	94	fish	NA	NA	280851	94	90	90	90	30	30	18.336049556732178	18.636929988861084	4.565695643424988	22.820406198501587	19.314709385856986	16.30185317993164	16.542133331298828	2.31107497215271	16.88599967956543	1.5769799947738647	20.863134384155273	21.82637596130371	10.093338012695312	27.024999618530273	25.042600631713867	18.0896053314209	18.0896053314209	2.9291847944259644	23.538999557495117	21.225299835205078	2.087214685960502	2.4209970747646596	3.7197554027854625	2.2349090625113925	5.494200721900224
126893	Gobius paganellus	NA	30.5	LT50	NA	NA	NA	Timet_1963_in_Brett_1970	Gobius paganellus	Chordata	Actinopterygii	Perciformes	Gobiidae	471	fish	NA	NA	126893	730	339	291	291	53	53	15.172209959200886	15.452416943526213	12.894869573023977	12.897103418099475	12.121565806812868	5.186402320861816	5.186402320861816	3.7623188495635986	8.508000373840332	2.1427900791168213	24.260141372680664	24.298187255859375	19.564374923706055	21.746000289916992	19.8439998626709	15.605030059814453	15.859458923339844	12.50302505493164	12.612000465393066	12.306300163269043	2.943165267180759	2.9344365515714284	2.576194477946385	2.0955247852956793	1.5898511535315325
126986	Mullus surmuletus	NA	29.4	LT50	NA	NA	NA	Timet_1963_in_Brett_1970	Mullus surmuletus	Chordata	Actinopterygii	Perciformes	Mullidae	8108	fish	NA	NA	126986	7542	3213	815	815	23	23	15.197254068115122	15.410730542267558	12.549798962902274	13.523686391620151	11.656504980489474	3.178502082824707	2.0248446464538574	2.2365071773529053	8.89900016784668	0.996703028678894	29.282127380371094	29.06424331665039	25.537761688232422	28.797000885009766	22.21269989013672	15.120952606201172	16.354806900024414	13.054439544677734	12.057000160217285	11.525799751281738	3.497945221767109	4.970487139662733	3.91955193214662	3.418713431895915	2.2436707335976536
127247	Scorpaena porcus	NA	31.2	LT50	NA	NA	NA	Timet_1963_in_Brett_1970	Scorpaena porcus	Chordata	Actinopterygii	Scorpaeniformes	Scorpaenidae	727	fish	NA	NA	127247	646	110	98	98	14	14	16.776253890635363	20.241412785801575	13.261495672873338	19.43502992768831	14.829559840167626	8.799897193908691	8.799897193908691	3.9061450958251953	8.460000038146973	0.670009970664978	29.282127380371094	29.06424331665039	27.199169158935547	28.96500015258789	25.07200050354004	15.535093784332275	21.46989154815674	13.154213905334473	19.552000045776367	14.473400115966797	3.583598906319427	4.183839792059567	1.5565724439817648	1.9382869962760687	2.514720341069368
127141	Platichthys flesus	NA	28.9	LT50	NA	NA	NA	Waede_1954_in_Brett_1970	Platichthys flesus	Chordata	Actinopterygii	Pleuronectiformes	Pleuronectidae	233277	fish	NA	NA	127141	196020	143973	54695	54695	2186	2186	9.926338607791678	6.528619813421133	6.486345288478683	10.121646099011265	8.023241982195618	1.2016087770462036	0.0816582664847374	-0.9648503661155701	6.10099983215332	-1.015589952468872	25.00099754333496	25.00099754333496	21.995990753173828	24.35700035095215	24.0669002532959	7.094543933868408	5.044843673706055	5.248490333557129	10.003999710083008	8.187849998474121	5.114574617731927	4.959869242751429	4.769247489072939	0.8297701228152741	2.2851185447987814
[truncated: 19 more columns]
